# Supplementary material for: High sorbic acid resistance of Penicillium roqueforti is mediated by the SORBUS gene cluster
Source: PLoS Genet. 2022 Jun 15;18(6):e1010086. doi: 10.1371/journal.pgen.1010086 (PMC9200314; doi:10.1371/journal.pgen.1010086)
Supplement: S1 Data — (XLSX) [file pgen.1010086.s001.xlsx]

## Sheet: data Figure 1
strain	condition	area (cm2)
DTO002I6	Control	7.662
DTO002I6	Control	8.971
DTO002I6	Control	8.519
DTO003C3	Control	11.232
DTO003C3	Control	10.886
DTO003C3	Control	11.094
DTO003H1	Control	11.783
DTO003H1	Control	11.19
DTO003H1	Control	11.281
DTO006G1	Control	11.55
DTO006G1	Control	11.792
DTO006G1	Control	10.628
DTO006G7	Control	11.13
DTO006G7	Control	10.947
DTO006G7	Control	10.972
DTO012A1	Control	8.975
DTO012A1	Control	8.534
DTO012A1	Control	8.881
DTO012A2	Control	10.636
DTO012A2	Control	9.943
DTO012A2	Control	10.13
DTO012A6	Control	10.381
DTO012A6	Control	10.329
DTO012A6	Control	9.89
DTO012A7	Control	10.571
DTO012A7	Control	10.89
DTO012A7	Control	11.059
DTO012A8	Control	9.444
DTO012A8	Control	8.943
DTO012A8	Control	8.686
DTO002I6	Sorbic	0.809
DTO002I6	Sorbic	3.477
DTO002I6	Sorbic	1.564
DTO003C3	Sorbic	1.318
DTO003C3	Sorbic	0.669
DTO003C3	Sorbic	1.452
DTO003H1	Sorbic	1.346
DTO003H1	Sorbic	1.927
DTO003H1	Sorbic	1.845
DTO006G1	Sorbic	6.17
DTO006G1	Sorbic	7.277
DTO006G1	Sorbic	5.943
DTO006G7	Sorbic	5.587
DTO006G7	Sorbic	7.077
DTO006G7	Sorbic	6.802
DTO012A1	Sorbic	3.665
DTO012A1	Sorbic	4.037
DTO012A1	Sorbic	4.546
DTO012A2	Sorbic	2.3
DTO012A2	Sorbic	1.414
DTO012A2	Sorbic	1.862
DTO012A6	Sorbic	2.46
DTO012A6	Sorbic	1.743
DTO012A6	Sorbic	3.689
DTO012A7	Sorbic	1.837
DTO012A7	Sorbic	1.953
DTO012A7	Sorbic	3.143
DTO012A8	Sorbic	3.419
DTO012A8	Sorbic	3.492
DTO012A8	Sorbic	3.911
DTO002I6	Benzoic	0.027
DTO002I6	Benzoic	0.18
DTO002I6	Benzoic	0.024
DTO003C3	Benzoic	0.009
DTO003C3	Benzoic	0.013
DTO003C3	Benzoic	0.026
DTO003H1	Benzoic	0.028
DTO003H1	Benzoic	0.181
DTO003H1	Benzoic	0.02
DTO006G1	Benzoic	0.269
DTO006G1	Benzoic	0.305
DTO006G1	Benzoic	0.139
DTO006G7	Benzoic	0.963
DTO006G7	Benzoic	0.767
DTO006G7	Benzoic	0.403
DTO012A1	Benzoic	1.099
DTO012A1	Benzoic	1.923
DTO012A1	Benzoic	1.442
DTO012A2	Benzoic	0.149
DTO012A2	Benzoic	0.061
DTO012A2	Benzoic	0.209
DTO012A6	Benzoic	0.835
DTO012A6	Benzoic	0.406
DTO012A6	Benzoic	0.902
DTO012A7	Benzoic	0.273
DTO012A7	Benzoic	0.31
DTO012A7	Benzoic	0.092
DTO012A8	Benzoic	0.685
DTO012A8	Benzoic	1.016
DTO012A8	Benzoic	1.49
DTO002I6	Propionic	9.175
DTO002I6	Propionic	9.071
DTO002I6	Propionic	9.32
DTO003C3	Propionic	9.349
DTO003C3	Propionic	9.787
DTO003C3	Propionic	11.762
DTO003H1	Propionic	8.282
DTO003H1	Propionic	8.751
DTO003H1	Propionic	8.376
DTO006G1	Propionic	8.855
DTO006G1	Propionic	10.201
DTO006G1	Propionic	8.783
DTO006G7	Propionic	9.149
DTO006G7	Propionic	9.698
DTO006G7	Propionic	10.127
DTO012A1	Propionic	10.194
DTO012A1	Propionic	10.821
DTO012A1	Propionic	11.675
DTO012A2	Propionic	9.354
DTO012A2	Propionic	9.3
DTO012A2	Propionic	9.881
DTO012A6	Propionic	8.055
DTO012A6	Propionic	8.649
DTO012A6	Propionic	9.237
DTO012A7	Propionic	9.83
DTO012A7	Propionic	10.729
DTO012A7	Propionic	11.534
DTO012A8	Propionic	11.603
DTO012A8	Propionic	11.449
DTO012A8	Propionic	11.597
DTO012A9	Control	9.06
DTO012A9	Control	9.388
DTO012A9	Control	9.539
DTO013E5	Control	9.909
DTO013E5	Control	10.085
DTO013E5	Control	10.549
DTO013F2	Control	9.864
DTO013F2	Control	9.669
DTO013F2	Control	9.318
DTO013F5	Control	8.73
DTO013F5	Control	8.875
DTO013F5	Control	8.506
DTO027I6	Control	9.956
DTO027I6	Control	10.138
DTO027I6	Control	10.333
DTO032C6	Control	6.423
DTO032C6	Control	6.757
DTO032C6	Control	7.3
DTO039G3	Control	10.981
DTO039G3	Control	9.883
DTO039G3	Control	9.271
DTO046C5	Control	6.179
DTO046C5	Control	6.22
DTO046C5	Control	6.075
DTO070G2	Control	9.653
DTO070G2	Control	9.474
DTO070G2	Control	9.228
DTO081F9	Control	7.535
DTO081F9	Control	6.648
DTO012A9	Sorbic	4.41
DTO012A9	Sorbic	2.571
DTO012A9	Sorbic	4.952
DTO013E5	Sorbic	8.174
DTO013E5	Sorbic	8.302
DTO013E5	Sorbic	8.375
DTO013F2	Sorbic	5.089
DTO013F2	Sorbic	7.98
DTO013F2	Sorbic	7.992
DTO013F5	Sorbic	0.161
DTO013F5	Sorbic	1.255
DTO013F5	Sorbic	1.791
DTO027I6	Sorbic	4.027
DTO027I6	Sorbic	1.453
DTO027I6	Sorbic	3.157
DTO032C6	Sorbic	0.104
DTO032C6	Sorbic	0.4
DTO032C6	Sorbic	0.973
DTO039G3	Sorbic	3.28
DTO039G3	Sorbic	2.797
DTO039G3	Sorbic	4.391
DTO046C5	Sorbic	3.165
DTO046C5	Sorbic	3.572
DTO046C5	Sorbic	3.549
DTO070G2	Sorbic	1.987
DTO070G2	Sorbic	0.045
DTO070G2	Sorbic	0.587
DTO081F9	Sorbic	3.097
DTO081F9	Sorbic	2.96
DTO081F9	Sorbic	3.556
DTO012A9	Benzoic	1.369
DTO012A9	Benzoic	1.142
DTO012A9	Benzoic	1.057
DTO013E5	Benzoic	1.281
DTO013E5	Benzoic	2.161
DTO013E5	Benzoic	1.818
DTO013F2	Benzoic	2.142
DTO013F2	Benzoic	2.041
DTO013F2	Benzoic	1.623
DTO013F5	Benzoic	1.085
DTO013F5	Benzoic	1.152
DTO013F5	Benzoic	0.664
DTO027I6	Benzoic	0.078
DTO027I6	Benzoic	0.118
DTO027I6	Benzoic	0.016
DTO032C6	Benzoic	0.347
DTO032C6	Benzoic	0.442
DTO032C6	Benzoic	0.235
DTO039G3	Benzoic	0.231
DTO039G3	Benzoic	0.004
DTO039G3	Benzoic	0.051
DTO046C5	Benzoic	0.187
DTO046C5	Benzoic	0.525
DTO046C5	Benzoic	0.383
DTO070G2	Benzoic	0.106
DTO070G2	Benzoic	0.03
DTO070G2	Benzoic	0.168
DTO081F9	Benzoic	0.641
DTO081F9	Benzoic	0.5
DTO081F9	Benzoic	0.275
DTO012A9	Propionic	8.181
DTO012A9	Propionic	8.562
DTO012A9	Propionic	8.912
DTO013E5	Propionic	9.971
DTO013E5	Propionic	9.165
DTO013E5	Propionic	10.693
DTO013F2	Propionic	9.694
DTO013F2	Propionic	9.628
DTO013F2	Propionic	10.958
DTO013F5	Propionic	6.106
DTO013F5	Propionic	6.469
DTO013F5	Propionic	6.129
DTO027I6	Propionic	9.74
DTO027I6	Propionic	9.341
DTO027I6	Propionic	10.446
DTO032C6	Propionic	6.285
DTO032C6	Propionic	5.347
DTO032C6	Propionic	5.824
DTO039G3	Propionic	9.95
DTO039G3	Propionic	10.075
DTO039G3	Propionic	8.984
DTO046C5	Propionic	6.064
DTO046C5	Propionic	6.113
DTO046C5	Propionic	5.726
DTO070G2	Propionic	8.198
DTO070G2	Propionic	8.138
DTO070G2	Propionic	7.826
DTO081F9	Propionic	6.995
DTO081F9	Propionic	7.712
DTO081F9	Propionic	6.881
DTO101D6	Control	10.298
DTO101D6	Control	10.6
DTO101D6	Control	10.541
DTO102I9	Control	11.841
DTO102I9	Control	11.896
DTO102I9	Control	11.714
DTO126G2	Control	6.02
DTO126G2	Control	5.675
DTO126G2	Control	6.454
DTO127F7	Control	12.899
DTO127F7	Control	12.277
DTO127F7	Control	11.745
DTO127F9	Control	10.308
DTO127F9	Control	9.751
DTO127F9	Control	10.596
DTO130C1	Control	5.639
DTO130C1	Control	5.267
DTO130C1	Control	5.152
DTO163C3	Control	9.098
DTO163C3	Control	9.021
DTO163C3	Control	9.005
DTO163F5	Control	6.814
DTO163F5	Control	6.437
DTO163F5	Control	6.626
DTO163G4	Control	7.797
DTO163G4	Control	7.361
DTO163G4	Control	7.496
DTO265D5	Control	11.81
DTO265D5	Control	9.871
DTO265D5	Control	9.789
DTO101D6	Sorbic	2.425
DTO101D6	Sorbic	2.252
DTO101D6	Sorbic	0.379
DTO102I9	Sorbic	1.733
DTO102I9	Sorbic	1.725
DTO102I9	Sorbic	1.632
DTO126G2	Sorbic	0.001
DTO126G2	Sorbic	0.000514
DTO126G2	Sorbic	0.002
DTO127F7	Sorbic	2.037
DTO127F7	Sorbic	1.569
DTO127F7	Sorbic	0.882
DTO127F9	Sorbic	2.062
DTO127F9	Sorbic	1.459
DTO127F9	Sorbic	3.789
DTO130C1	Sorbic	0.001
DTO130C1	Sorbic	0.0004626
DTO130C1	Sorbic	0.0001028
DTO163C3	Sorbic	2.331
DTO163C3	Sorbic	2.393
DTO163C3	Sorbic	2.903
DTO163F5	Sorbic	0.44
DTO163F5	Sorbic	0.086
DTO163F5	Sorbic	0.303
DTO163G4	Sorbic	0.542
DTO163G4	Sorbic	0.585
DTO163G4	Sorbic	0.476
DTO265D5	Sorbic	0.002
DTO265D5	Sorbic	0.0005652
DTO265D5	Sorbic	0.0003598
DTO101D6	Benzoic	0.281
DTO101D6	Benzoic	0.254
DTO101D6	Benzoic	0.269
DTO102I9	Benzoic	0.118
DTO102I9	Benzoic	0.09
DTO102I9	Benzoic	0.03
DTO126G2	Benzoic	0.152
DTO126G2	Benzoic	0.114
DTO126G2	Benzoic	0.057
DTO127F7	Benzoic	0.155
DTO127F7	Benzoic	0.142
DTO127F7	Benzoic	0.01
DTO127F9	Benzoic	0.01
DTO127F9	Benzoic	0.007
DTO127F9	Benzoic	0.014
DTO130C1	Benzoic	0.0001028
DTO130C1	Benzoic	0.0002056
DTO130C1	Benzoic	0.002
DTO163C3	Benzoic	0.054
DTO163C3	Benzoic	0.062
DTO163C3	Benzoic	0.141
DTO163F5	Benzoic	0.297
DTO163F5	Benzoic	0.219
DTO163F5	Benzoic	0.235
DTO163G4	Benzoic	0.133
DTO163G4	Benzoic	0.202
DTO163G4	Benzoic	0.191
DTO265D5	Benzoic	0.631
DTO265D5	Benzoic	0.739
DTO265D5	Benzoic	1.068
DTO101D6	Propionic	10.829
DTO101D6	Propionic	10.478
DTO101D6	Propionic	9.79
DTO102I9	Propionic	11.021
DTO102I9	Propionic	11.07
DTO102I9	Propionic	11.319
DTO126G2	Propionic	5.081
DTO126G2	Propionic	5.292
DTO126G2	Propionic	5.937
DTO127F7	Propionic	9.066
DTO127F7	Propionic	8.968
DTO127F7	Propionic	9.18
DTO127F9	Propionic	9.224
DTO127F9	Propionic	9.365
DTO127F9	Propionic	10.133
DTO130C1	Propionic	3.271
DTO130C1	Propionic	3.19
DTO130C1	Propionic	3.24
DTO163C3	Propionic	7.986
DTO163C3	Propionic	8.073
DTO163C3	Propionic	7.931
DTO163F5	Propionic	5.523
DTO163F5	Propionic	5.627
DTO163F5	Propionic	5.094
DTO163G4	Propionic	5.758
DTO163G4	Propionic	6.151
DTO163G4	Propionic	5.842
DTO265D5	Propionic	8.521
DTO265D5	Propionic	8.349
DTO265D5	Propionic	9.164
DTO369A1	Control	8.561
DTO369A1	Control	8.336
DTO369A1	Control	9.568
DTO375B1	Control	11.751
DTO375B1	Control	11.072
DTO375B1	Control	10.72
DTO377G2	Control	8.003
DTO377G2	Control	7.624
DTO377G2	Control	7.626
DTO377G3	Control	10.711
DTO377G3	Control	10.779
DTO377G3	Control	10.587
DTO369A1	Sorbic	1.152
DTO369A1	Sorbic	1.299
DTO369A1	Sorbic	2.065
DTO375B1	Sorbic	1.921
DTO375B1	Sorbic	1.046
DTO375B1	Sorbic	1.712
DTO377G2	Sorbic	2.148
DTO377G2	Sorbic	1.291
DTO377G2	Sorbic	2.506
DTO377G3	Sorbic	3.217
DTO377G3	Sorbic	2.393
DTO377G3	Sorbic	4.196
DTO369A1	Benzoic	0.002
DTO369A1	Benzoic	0.044
DTO369A1	Benzoic	0.063
DTO375B1	Benzoic	0.151
DTO375B1	Benzoic	0.017
DTO375B1	Benzoic	0.375
DTO377G2	Benzoic	0.236
DTO377G2	Benzoic	0.036
DTO377G2	Benzoic	0.009
DTO377G3	Benzoic	0.006
DTO377G3	Benzoic	0.002
DTO377G3	Benzoic	0.0004491
DTO369A1	Propionic	6.44
DTO369A1	Propionic	6.159
DTO369A1	Propionic	6.181
DTO375B1	Propionic	7.874
DTO375B1	Propionic	7.387
DTO375B1	Propionic	7.51
DTO377G2	Propionic	5.656
DTO377G2	Propionic	5.497
DTO377G2	Propionic	5.766
DTO377G3	Propionic	9.386
DTO377G3	Propionic	9.388
DTO377G3	Propionic	8.809

## Sheet: data Figure 2 
	MICu
strain	rep1	rep2	rep3
DTO002I6	10.5469	7.91016	7.91016
DTO003C3	7.91016	7.91016	7.91016
DTO003H1	10.5469	10.5469	10.5469
DTO006G1	18.75	25	25
DTO006G7	18.75	25	25
DTO012A1	18.75	25	25
DTO012A2	7.91016	10.5469	7.91016
DTO012A6	10.5469	14.0625	10.5469
DTO012A7	10.5469	14.0625	10.5469
DTO012A8	18.75	25	25
DTO012A9	14.0625	18.75	14.0625
DTO013E5	25	25	25
DTO013F2	25	25	25
DTO013F5	7.91016	10.5469	10.5469
DTO027I6	7.91016	7.91016	7.91016
DTO032C6	4.44946	5.93262	5.93262
DTO039G3	7.91016	10.5469	7.91016
DTO046C5	5.93262	10.5469	7.91016
DTO070G4	7.91016	10.5469	7.91016
DTO081F9	7.91016	14.0625	10.5469
DTO101D6	7.91016	10.5469	10.5469
DTO102I9	5.93262	7.91016	5.93262
DTO126G2	4.44946	4.44946	5.93262
DTO127F7	5.93262	10.5469	7.91016
DTO127F9	5.93262	5.93262	7.91016
DTO130C1	4.44946	4.44946	5.93262
DTO163C3	4.44946	4.44946	7.91016
DTO163F5	4.44946	4.44946	7.91016
DTO163G4	4.44946	4.44946	7.91016
DTO265D5	4.44946	4.44946	7.91016
DTO369A1	4.44946	4.44946	7.91016
DTO375B1	4.44946	4.44946	10.5469
DTO377G2	4.44946	4.44946	7.91016
DTO377G3	4.44946	4.44946	7.91016

## Sheet: data Figure 9
	MICu
strain	rep1	rep2	rep3
DTO377G3	5.93262	5.93262	4.44946
DTO013F2	10.5469	10.5469	10.5469
DTO013F2 Δku70	14.0625	10.5469	14.0625
SC1	4.44946	5.93262	5.93262
SC2	5.93262	7.91016	5.93262
N402	0	0	0
