# Supplementary material for: High sorbic acid resistance of Penicillium roqueforti is mediated by the SORBUS gene cluster
Source: PLoS Genet. 2022 Jun 15;18(6):e1010086. doi: 10.1371/journal.pgen.1010086 (PMC9200314; doi:10.1371/journal.pgen.1010086)
Supplement: S1 Table — (XLSX) [file pgen.1010086.s004.xlsx]

## Sheet: Sheet 1
Species	Strain ID	Ref ID	Annotation version	Environment	Substrate	Origin	Reference	Accession number Sequence Reads (SRA)	Accession number Assembly and Gene predictions (GenBank)	ERR code (European Nucleotide Archive)	Mating Type (1 = MAT1-1, 2 = MAT1-2)	Has the SORBUS cluster
P. roqueforti		DTO 002I6	Pro_DTO002I6_2	Non-cheese	Cooking oil	The Netherlands	this study	SRR17211225	JAKIKO000000000		1	-
P. roqueforti		DTO 003C3	Pro_DTO003C3_2	Non-cheese	MAP packaged cheese	The Netherlands	this study	SRR17211224	JAKIKN000000000		2	-
P. roqueforti	CBS 147308	DTO 003H1	Pro_DTO003H1_2	Non-cheese	Environment dairy factory	The Netherlands	this study	SRR17211213	JAKIKM000000000		2	-
P. roqueforti		DTO 006G1	Pro_DTO006G1_2	Non-cheese	Rye bread	The Netherlands	this study	SRR17211202	JAIWKP000000000		2	+
P. roqueforti		DTO 006G7	Pro_DTO006G7_3	Non-cheese	Rye bread (different producer than 006G1)	The Netherlands	this study	SRR17211197	JAKIKL000000000		2	+
P. roqueforti		DTO 012A1	Pro_DTO012A1_2	Non-cheese	Tortilla (flour)	USA	this study	SRR17211196	JAIWKO000000000		1	+
P. roqueforti	CBS 147309	DTO 012A2	Pro_DTO012A2_2	Non-cheese	Tortilla (flour)	USA	this study	SRR17211195	JAKIKK000000000		1	-
P. roqueforti	CBS 147310	DTO 012A6	Pro_DTO012A6_2	Non-cheese	Tortilla (corn)	USA	this study	SRR17211194	JAKIKJ000000000		1	-
P. roqueforti		DTO 012A7	Pro_DTO012A7_2	Non-cheese	Tortilla (corn)	USA	this study	SRR17211193	JAKIKI000000000		1	-
P. roqueforti		DTO 012A8	Pro_DTO012A8_2	Non-cheese	Tortilla (flour)	USA	this study	SRR17211192	JAIWKN000000000		2	+
P. roqueforti		DTO 012A9	Pro_DTO012A9_2	Non-cheese	Tortilla (flour)	USA	this study	SRR17211223	JAKIKH000000000		2	-
P. roqueforti		DTO 013E5	Pro_DTO013E5_2	Non-cheese	Tortilla (corn)	USA	this study	SRR17211222	JAKIKG000000000		1	+
P. roqueforti		DTO 013F2	Pro_DTO013F2_2	Non-cheese	Silage (corn)	The Netherlands	this study	SRR17211221	JAIWKM000000000		2	+
P. roqueforti	CBS 147311	DTO 013F5	Pro_DTO013F5_2	Non-cheese	Margarine	The Netherlands	this study	SRR17211220	JAKIKF000000000		2	-
P. roqueforti		DTO 027I6	Pro_DTO027I6_2	Non-cheese	Dog feed	The Netherlands	this study	SRR17211219	JAKIKE000000000		1	-
P. roqueforti		DTO 032C6	Pro_DTO032C6_2	Non-cheese	Cheese (spoilage)	The Netherlands	this study	SRR17211218	JAKIKD000000000		2	-
P. roqueforti		DTO 039G3	Pro_DTO039G3_2	Non-cheese	Indoor environment	Unknown	this study	SRR17211217	JAKIKC000000000		2	-
P. roqueforti		DTO 046C5	Pro_DTO046C5_2	Non-cheese	Rye bread	The Netherlands	this study	SRR17211216	JAKIKB000000000		1	-
P. roqueforti	CBS 147317	DTO 070G2	Pro_DTO070G2_2	Non-cheese	Wood	Unknown	this study	SRR17211215	JAKIKA000000000		1	-
P. roqueforti	CBS 147318	DTO 081F9	Pro_DTO081F9_2	Non-cheese	Air in cheese warehouse	The Netherlands	this study	SRR17211214	JAIWKL000000000		2	-
P. roqueforti	CBS 147325	DTO 101D6	Pro_DTO101D6_2	Cheese	Cheese surface	The Netherlands	this study	SRR17211212	JAKIJZ000000000		1	-
P. roqueforti	CBS 147326	DTO 102I9	Pro_DTO102I9_2	Non-cheese	Drink	The Netherlands	this study	SRR17211211	JAKIJY000000000		2	-
P. roqueforti	CBS 147330	DTO 126G2	Pro_DTO126G2_2	Non-cheese	Air in bakery	USA	this study	SRR17211210	JAKIJX000000000		1	-
P. roqueforti	CBS 147331	DTO 127F7	Pro_DTO127F7_2	Non-cheese	Chicory root extract	The Netherlands	this study	SRR17211209	JAKIJW000000000		1	-
P. roqueforti	CBS 147332	DTO 127F9	Pro_DTO127F9_2	Non-cheese	Chicory root extract	The Netherlands	this study	SRR17211208	JAIWKK000000000		1	-
P. roqueforti	CBS 147333	DTO 130C1	Pro_DTO130C1_2	Non-cheese	Air of cheese factory	The Netherlands	this study	SRR17211207	JAKIJV000000000		2	-
P. roqueforti	CBS 147337	DTO 163C3	Pro_DTO163C3_2	Non-cheese	Single ascospore isolate of DTO 006-G1 and DTO 027-I6	The Netherlands	this study	SRR17211206	JAKIJR000000000		1	-
P. roqueforti	CBS 147338	DTO 163F5	Pro_DTO163F5_2	Cheese	Cheese, Garstang Blue	UK	this study	SRR17211205	JAKIJU000000000		2	-
P. roqueforti	CBS 147339	DTO 163G4	Pro_DTO163G4_2	Non-cheese	Barley	Denmark	this study	SRR17211204	JAKIJT000000000		2	-
P. roqueforti	CBS 147372	DTO 265D5	Pro_DTO265D5_2	Non-cheese	Edge of brine bath	The Netherlands	this study	SRR17211203	JAIWKJ000000000		2	-
P. roqueforti	CBS 147354	DTO 369A1	Pro_DTO369A1_2	Non-cheese	From mayonnaise, containing K-sorbate	The Netherlands	this study	SRR17211201	JAIWKI000000000		2	-
P. roqueforti	CBS 147355	DTO 375B1	Pro_DTO375B1_2	Cheese	Cheese	Mexico	this study	SRR17211200	JAIWKH000000000		1	-
P. roqueforti	LCP 96.3914a	DTO 377G2	Pro_DTO377G2_2	Non-cheese	Fruit, compote	France	this study	SRR17211199	JAIWKG000000000		2	-
P. roqueforti	LCP 97.4111b	DTO 377G3	Pro_DTO377G3_2	Non-cheese	Wood	France	[1]	SRR17211198			1	-
P. rubens	WISCONSIN 54-1255 *			Non-cheese	Mouldy cantaloup	USA	[2]	AM920416-AM920464			NA	NA
P. roqueforti	LCP06173			Cheese	Jersey Blue	Switzerland	[3]	ERS1628937		ERR1898431	2	-
P. roqueforti	LCP06138			Cheese	Cambozola black label	Germany	[3]	ERS1628936		ERR1898430	2	-
P. roqueforti	LCP06137			Cheese	Roquefort Vernieres	France	[3]	ERS1628935		ERR1898429	1	-
P. roqueforti	LCP06136			Cheese	Great Hill Blue	USA	[3]	ERS1628934		ERR1898428	1	-
P. roqueforti	LCP06135			Cheese	Bath Blue - organic	England	[3]	ERS1628933		ERR1898427	2	-
P. roqueforti	LCP06134			Cheese	Blue Sunshine	USA	[3]	ERS1628932		ERR1898426	2	-
P. roqueforti	LCP06133			Cheese	Roche Montagne	France	[3]	ERS1628931		ERR1898425	2	-
P. roqueforti	LCP06132			Cheese	Stilton	England	[3]	ERS1628930		ERR1898424	2	-
P. roqueforti	LCP06131			Cheese	Roquefort Societe Baragnaude	France	[3]	ERS1628929		ERR1898423	2	-
P. roqueforti	LCP06130			Cheese	Gorgonzola	Italy	[3]	ERS1628928		ERR1898422	1	-
P. roqueforti	LCP06129			Cheese	Unknown	France	[3]	ERS1628927		ERR1898421	2	-
P. roqueforti	LCP06128			Cheese	Roquefort	France	[3]	ERS1628926		ERR1898420	1	-
P. roqueforti	LCP06098			Non-cheese	Silage	France	[3]	ERS1628940		ERR1898434	2	-
P. roqueforti	LCP06097			Cheese	Unknown	Unknown	[3]	ERS1628939		ERR1898433	2	-
P. roqueforti	LCP06096			Cheese	Unknown	Unknown	[3]	ERS1628941		ERR1898435	1	-
P. roqueforti	LCP06064/CBS479.84			Non-cheese	Mouldy baker's yeast	Unknown	[3]	ERS1628925		ERR1898419	1	-
P. roqueforti	LCP06060/CBS112579			Non-cheese	Sulphite Liquor	Canada	[3]	ERS1628924		ERR1898418	2	-
P. roqueforti	LCP06059/CBS116877			Non-cheese	Silage	Unknown	[3]	ERS1628923		ERR1898417	1	-
P. roqueforti	LCP06043/MUCL46746			Non-cheese	Silage	Belgium	[3]	ERS1628922		ERR1898416	2	-
P. roqueforti	LCP06040/MUCL35036			Non-cheese	Mouldy baker's yeast	France	[3]	ERS1628921		ERR1898415	2	-
P. roqueforti	LCP06039/MUCL34883			Non-cheese	Fruit Wild Apple	Unknown	[3]	ERS1628920		ERR1898414	1	-
P. roqueforti	LCP06037/MUCL38015			Non-cheese	Drying Wood	France	[3]	ERS1628919		ERR1898413	2	-
P. roqueforti	LCP06036/MUCL18048			Non-cheese	Cork Wine Bottle	Belgium	[3]	ERS1628918		ERR1898412	1	-
P. roqueforti	LCP05885/LMSA1.11.033			Non-cheese	Silage	France	[3]	ERS1628938		ERR1898432	1	-
P. roqueforti	LCP05419			Non-cheese	Inner fridge wall	France	[3]	ERS1628917		ERR1898411	1	-
P. roqueforti	LCP04180			Non-cheese	Strawberry Sorbet	France	[3]	ERS1628916		ERR1898410	2	+
P. roqueforti	LCP04157T			Cheese	Roquefort	USA	[3]	ERS1628915		ERR1898409	1	-
P. roqueforti	LCP04111b			Non-cheese	Wood	France	[3]	ERS1628914		ERR1898408	1	-
P. roqueforti	LCP03969			Non-cheese	Fruit Compote	France	[3]	ERS1628913		ERR1898407	2	+
P. roqueforti	LCP03914a			Non-cheese	Fruit, compote	France	[3]	ERS1628912		ERR1898406	2	-
P. roqueforti	LCP02939			Non-cheese	Brioche under plastic wrap	Unknown	[3]	ERS1628911		ERR1898405	2	-
P. roqueforti	LCP00148			Non-cheese	Brewery environment	Unknown	[3]	ERS1628910		ERR1898404	1	-
P. roqueforti	LCP00146			Cheese	Roquefort	France	[3]	ERS1628909		ERR1898403	2	-
References
1.	Punt, M., van den Brule, T., Teertstra, W. R., Dijksterhuis, J., den Besten, H. M., Ohm, R. A., & Wösten, H. A. (2020). Impact of maturation and growth temperature on cell-size distribution, heat-resistance, compatible solute composition and transcription profiles of Penicillium roqueforti conidia. Food Research International, 136, 109287. https://doi.org/10.1016/j.foodres.2020.109287
2.	Van Den Berg, M. A., Albang, R., Albermann, K., Badger, J. H., Daran, J. M., M Driessen, A. J., ... & Bovenberg, R. A. (2008). Genome sequencing and analysis of the filamentous fungus Penicillium chrysogenum. Nature biotechnology, 26(10), 1161-1168. https://doi.org/10.1038/nbt.1498
3.	Dumas, E., Feurtey, A., Rodríguez de la Vega, R. C., Le Prieur, S., Snirc, A., Coton, M., ... & Giraud, T. (2020). Independent domestication events in the blue‐cheese fungus Penicillium roqueforti. Molecular ecology, 29(14), 2639-2660. https://doi.org/10.1111/mec.15359
