# Supplementary material for: High sorbic acid resistance of Penicillium roqueforti is mediated by the SORBUS gene cluster
Source: PLoS Genet. 2022 Jun 15;18(6):e1010086. doi: 10.1371/journal.pgen.1010086 (PMC9200314; doi:10.1371/journal.pgen.1010086)
Supplement: S2 Table — The first tab provides summary statistics of repeat coverage of the full assembly as well as the SORBUS cluster. The second tab provides the individual annotations of repetitive content. (XLSX) [file pgen.1010086.s005.xlsx]

## Sheet: Summary Statistics
	Repetitive content in genome assembly (bp)	Repetitive content in genome assembly (%)	Repetitive content in SORBUS (bp)	Repetitive content in SORBUS (%)
All	1056008	3.77561	11629	6.42955
Unknown/Unclassified	354729	1.26828	5143	2.84351
LTR/Gypsy	304894	1.09011	0	0
Simple_repeat	148236	0.529997	647	0.357719
DNA/TcMar-Fot1	94547	0.338039	1863	1.03003
LTR/Copia	78813	0.281785	0	0
Low_complexity	29049	0.103861	42	0.0232214
LINE/L1	21335	0.0762803	0	0
LINE/Tad1	16075	0.0574739	3934	2.17507
snRNA	7677	0.027448	0	0
tRNA	3337	0.011931	0	0
LTR/Ngaro	1018	0.00363971	0	0

## Sheet: Repeat Annotations
	scaffold	start	end	repeat_name	repeat_class	higher_class
0	mitochondrial_dna_1	353	393	(TTA)n	Simple_repeat	Other
1	mitochondrial_dna_1	1006	1039	(TAA)n	Simple_repeat	Other
2	mitochondrial_dna_1	5633	5693	(TATA)n	Simple_repeat	Other
3	mitochondrial_dna_1	5947	6014	A-rich	Low_complexity	Other
4	mitochondrial_dna_1	6365	6410	(TTATTA)n	Simple_repeat	Other
5	mitochondrial_dna_1	6402	6446	(TATAAC)n	Simple_repeat	Other
6	mitochondrial_dna_1	7432	7480	A-rich	Low_complexity	Other
7	mitochondrial_dna_1	10485	10538	(ATCTAT)n	Simple_repeat	Other
8	mitochondrial_dna_1	11835	11903	(TAATTA)n	Simple_repeat	Other
9	mitochondrial_dna_1	12027	12095	(TATA)n	Simple_repeat	Other
10	mitochondrial_dna_1	13700	13737	(ATTATC)n	Simple_repeat	Other
11	mitochondrial_dna_1	14550	14638	(TTAA)n	Simple_repeat	Other
12	mitochondrial_dna_1	16443	16509	(TAAT)n	Simple_repeat	Other
13	mitochondrial_dna_1	17062	17096	(TAA)n	Simple_repeat	Other
14	mitochondrial_dna_1	17318	17355	A-rich	Low_complexity	Other
15	mitochondrial_dna_1	19909	19937	A-rich	Low_complexity	Other
16	mitochondrial_dna_1	21094	21187	(TA)n	Simple_repeat	Other
17	mitochondrial_dna_1	21776	21837	(AATTAT)n	Simple_repeat	Other
18	mitochondrial_dna_1	22342	22363	(TATTTCA)n	Simple_repeat	Other
19	mitochondrial_dna_1	22364	22416	(TTAAT)n	Simple_repeat	Other
20	mitochondrial_dna_1	22535	22607	(TTA)n	Simple_repeat	Other
21	mitochondrial_dna_1	22668	22736	(AAT)n	Simple_repeat	Other
22	mitochondrial_dna_1	27208	27237	(AATTAA)n	Simple_repeat	Other
23	mitochondrial_dna_1	27677	27722	(AT)n	Simple_repeat	Other
24	mitochondrial_dna_1	27822	27847	(AT)n	Simple_repeat	Other
25	mitochondrial_dna_1	29544	29573	(TA)n	Simple_repeat	Other
26	mitochondrial_dna_1	29658	29707	A-rich	Low_complexity	Other
27	scaffold_001	1	127	rnd-1_family-9	LTR/Copia	LTR
28	scaffold_001	1814	2021	rnd-1_family-33	LTR/Gypsy	LTR
29	scaffold_001	4545	5067	rnd-1_family-10	Unknown	Other
30	scaffold_001	5066	5503	rnd-1_family-2	Unknown	Other
31	scaffold_001	5502	5658	rnd-1_family-10	Unknown	Other
32	scaffold_001	5985	6015	(CTT)n	Simple_repeat	Other
33	scaffold_001	9563	9595	(CAGAGG)n	Simple_repeat	Other
34	scaffold_001	11162	11185	(GATTA)n	Simple_repeat	Other
35	scaffold_001	11457	11496	(TTCT)n	Simple_repeat	Other
36	scaffold_001	18230	18437	rnd-1_family-10	Unknown	Other
37	scaffold_001	18453	18727	rnd-1_family-48	Unknown	Other
38	scaffold_001	22254	22323	(ATGAC)n	Simple_repeat	Other
39	scaffold_001	23430	23474	(CAATCGTCCC)n	Simple_repeat	Other
40	scaffold_001	46246	46278	(CCT)n	Simple_repeat	Other
41	scaffold_001	46809	46841	(GT)n	Simple_repeat	Other
42	scaffold_001	56328	56458	rnd-1_family-4	Unknown	Other
43	scaffold_001	56780	56838	(TGCT)n	Simple_repeat	Other
44	scaffold_001	85686	86058	rnd-1_family-43	Unknown	Other
45	scaffold_001	92133	92168	(TGTT)n	Simple_repeat	Other
46	scaffold_001	96974	97010	(AGTACAT)n	Simple_repeat	Other
47	scaffold_001	99874	99898	(CAA)n	Simple_repeat	Other
48	scaffold_001	103274	103336	(TCCTCTC)n	Simple_repeat	Other
49	scaffold_001	107250	107290	(GAGGAT)n	Simple_repeat	Other
50	scaffold_001	108610	108644	(TCT)n	Simple_repeat	Other
51	scaffold_001	119533	119581	(CTC)n	Simple_repeat	Other
52	scaffold_001	122172	122211	rnd-1_family-5	Unknown	Other
53	scaffold_001	124150	124206	(AACCC)n	Simple_repeat	Other
54	scaffold_001	124703	124745	(GAGGCG)n	Simple_repeat	Other
55	scaffold_001	131598	131641	(TTATGAT)n	Simple_repeat	Other
56	scaffold_001	173485	173550	rnd-1_family-36	Unknown	Other
57	scaffold_001	176617	176657	(TACATAG)n	Simple_repeat	Other
58	scaffold_001	178240	178281	(TATATAC)n	Simple_repeat	Other
59	scaffold_001	183777	183830	(GGCCTC)n	Simple_repeat	Other
60	scaffold_001	212496	212530	(CTCACAT)n	Simple_repeat	Other
61	scaffold_001	233698	233740	rnd-1_family-9	LTR/Copia	LTR
62	scaffold_001	244539	244579	(ATACC)n	Simple_repeat	Other
63	scaffold_001	248596	248621	(TCTGGA)n	Simple_repeat	Other
64	scaffold_001	254440	254595	rnd-1_family-29	Unknown	Other
65	scaffold_001	259420	259488	(CTT)n	Simple_repeat	Other
66	scaffold_001	278766	278827	rnd-1_family-55	Unknown	Other
67	scaffold_001	278832	278885	rnd-1_family-0	DNA/TcMar-Fot1	DNA
68	scaffold_001	282177	282323	(GTTCAG)n	Simple_repeat	Other
69	scaffold_001	294202	294230	(ATATTGG)n	Simple_repeat	Other
70	scaffold_001	297666	297704	(TCGTCC)n	Simple_repeat	Other
71	scaffold_001	299818	299865	(CCTTCT)n	Simple_repeat	Other
72	scaffold_001	300163	300362	rnd-3_family-38	Unknown	Other
73	scaffold_001	302905	303235	rnd-1_family-47	Unknown	Other
74	scaffold_001	337176	337212	(CGC)n	Simple_repeat	Other
75	scaffold_001	344323	344533	rnd-1_family-50	Unknown	Other
76	scaffold_001	348427	348461	(GAA)n	Simple_repeat	Other
77	scaffold_001	349110	349162	GA-rich	Low_complexity	Other
78	scaffold_001	359597	359901	rnd-1_family-47	Unknown	Other
79	scaffold_001	363544	363592	GA-rich	Low_complexity	Other
80	scaffold_001	375114	375145	(TACACT)n	Simple_repeat	Other
81	scaffold_001	375882	375928	(CTTTTT)n	Simple_repeat	Other
82	scaffold_001	378639	378677	(AGACCG)n	Simple_repeat	Other
83	scaffold_001	379960	379996	A-rich	Low_complexity	Other
84	scaffold_001	380435	380460	(AAG)n	Simple_repeat	Other
85	scaffold_001	392018	392052	(GCGGCC)n	Simple_repeat	Other
86	scaffold_001	396988	397008	(A)n	Simple_repeat	Other
87	scaffold_001	397024	397102	(G)n	Simple_repeat	Other
88	scaffold_001	397156	397189	(A)n	Simple_repeat	Other
89	scaffold_001	397190	397207	(C)n	Simple_repeat	Other
90	scaffold_001	406836	406895	G-rich	Low_complexity	Other
91	scaffold_001	412223	412256	(ATGTC)n	Simple_repeat	Other
92	scaffold_001	415508	415545	(CCCAACT)n	Simple_repeat	Other
93	scaffold_001	426000	426034	(GAGGCTG)n	Simple_repeat	Other
94	scaffold_001	427897	427934	(CAAGAA)n	Simple_repeat	Other
95	scaffold_001	429065	429092	(TCT)n	Simple_repeat	Other
96	scaffold_001	432878	432932	(TT)n	Simple_repeat	Other
97	scaffold_001	440861	440896	GA-rich	Low_complexity	Other
98	scaffold_001	444966	445021	(GACGAA)n	Simple_repeat	Other
99	scaffold_001	446031	446070	(TACAATC)n	Simple_repeat	Other
100	scaffold_001	451824	451866	GA-rich	Low_complexity	Other
101	scaffold_001	456355	456379	(AGC)n	Simple_repeat	Other
102	scaffold_001	460292	460347	rnd-3_family-38	Unknown	Other
103	scaffold_001	461649	461720	rnd-1_family-32	Unknown	Other
104	scaffold_001	461682	461738	rnd-1_family-17	Unknown	Other
105	scaffold_001	483741	483838	(CAATGC)n	Simple_repeat	Other
106	scaffold_001	485209	485254	(CATCAG)n	Simple_repeat	Other
107	scaffold_001	507970	508051	rnd-1_family-36	Unknown	Other
108	scaffold_001	509036	509096	rnd-1_family-5	Unknown	Other
109	scaffold_001	509241	509323	rnd-1_family-39	Unknown	Other
110	scaffold_001	514808	514842	(TGAGGT)n	Simple_repeat	Other
111	scaffold_001	515048	515082	(GGCACA)n	Simple_repeat	Other
112	scaffold_001	526579	526730	rnd-1_family-7	LTR/Gypsy	LTR
113	scaffold_001	527459	527540	rnd-1_family-28	Unknown	Other
114	scaffold_001	541175	541196	(GCT)n	Simple_repeat	Other
115	scaffold_001	546978	547006	(AGGAC)n	Simple_repeat	Other
116	scaffold_001	557395	557422	(CT)n	Simple_repeat	Other
117	scaffold_001	565874	565895	(A)n	Simple_repeat	Other
118	scaffold_001	585512	585548	(CTTCAT)n	Simple_repeat	Other
119	scaffold_001	593339	593380	(C)n	Simple_repeat	Other
120	scaffold_001	593415	593472	(TCC)n	Simple_repeat	Other
121	scaffold_001	596593	596612	(TTTC)n	Simple_repeat	Other
122	scaffold_001	597537	597573	G-rich	Low_complexity	Other
123	scaffold_001	598022	598092	GA-rich	Low_complexity	Other
124	scaffold_001	605500	605532	(TCT)n	Simple_repeat	Other
125	scaffold_001	622591	622621	(GAAGA)n	Simple_repeat	Other
126	scaffold_001	629439	629457	(T)n	Simple_repeat	Other
127	scaffold_001	630187	630215	(AG)n	Simple_repeat	Other
128	scaffold_001	630216	630267	A-rich	Low_complexity	Other
129	scaffold_001	630364	630404	(TCCTCA)n	Simple_repeat	Other
130	scaffold_001	636521	636555	(CAGTAT)n	Simple_repeat	Other
131	scaffold_001	639469	639488	(TTC)n	Simple_repeat	Other
132	scaffold_001	639605	639647	(CTC)n	Simple_repeat	Other
133	scaffold_001	639648	639689	(CATCCT)n	Simple_repeat	Other
134	scaffold_001	673386	673425	(CACCATG)n	Simple_repeat	Other
135	scaffold_001	679044	679129	A-rich	Low_complexity	Other
136	scaffold_001	679379	679651	rnd-1_family-2	Unknown	Other
137	scaffold_001	686167	686204	(TACTA)n	Simple_repeat	Other
138	scaffold_001	688100	688148	(ATGACC)n	Simple_repeat	Other
139	scaffold_001	693435	693465	(CCATGG)n	Simple_repeat	Other
140	scaffold_001	694186	694219	(CACCAA)n	Simple_repeat	Other
141	scaffold_001	697737	697869	rnd-3_family-38	Unknown	Other
142	scaffold_001	698349	698392	A-rich	Low_complexity	Other
143	scaffold_001	699231	699263	(GTC)n	Simple_repeat	Other
144	scaffold_001	704501	704540	(TGTACAC)n	Simple_repeat	Other
145	scaffold_001	711123	711268	rnd-4_family-97	Unknown	Other
146	scaffold_001	719486	719528	(CTGAACC)n	Simple_repeat	Other
147	scaffold_001	724304	724334	A-rich	Low_complexity	Other
148	scaffold_001	732959	733018	(AGAAGATA)n	Simple_repeat	Other
149	scaffold_001	770940	770968	(GATGAT)n	Simple_repeat	Other
150	scaffold_001	773046	773070	(T)n	Simple_repeat	Other
151	scaffold_001	785150	785183	(ATAGG)n	Simple_repeat	Other
152	scaffold_001	788374	788417	(GACACC)n	Simple_repeat	Other
153	scaffold_001	801926	801949	(GTT)n	Simple_repeat	Other
154	scaffold_001	808075	808107	(ATTGTT)n	Simple_repeat	Other
155	scaffold_001	810706	810746	G-rich	Low_complexity	Other
156	scaffold_001	816168	816206	(TCTGTA)n	Simple_repeat	Other
157	scaffold_001	827282	827304	(TCT)n	Simple_repeat	Other
158	scaffold_001	828286	828319	(GGTGTT)n	Simple_repeat	Other
159	scaffold_001	839570	839610	(ATC)n	Simple_repeat	Other
160	scaffold_001	855715	855748	(TTCTA)n	Simple_repeat	Other
161	scaffold_001	856300	856321	(A)n	Simple_repeat	Other
162	scaffold_001	859530	859562	(GACTGT)n	Simple_repeat	Other
163	scaffold_001	860243	860270	(TTTC)n	Simple_repeat	Other
164	scaffold_001	862451	862480	(TATTAC)n	Simple_repeat	Other
165	scaffold_001	898818	898866	A-rich	Low_complexity	Other
166	scaffold_001	900012	900060	G-rich	Low_complexity	Other
167	scaffold_001	900193	900273	A-rich	Low_complexity	Other
168	scaffold_001	900407	900430	(T)n	Simple_repeat	Other
169	scaffold_001	908872	908913	(GAT)n	Simple_repeat	Other
170	scaffold_001	913178	913212	(TTCC)n	Simple_repeat	Other
171	scaffold_001	945748	945839	(GACCGA)n	Simple_repeat	Other
172	scaffold_001	945839	945901	(GTG)n	Simple_repeat	Other
173	scaffold_001	951029	951119	rnd-1_family-49	Unknown	Other
174	scaffold_001	955337	955369	(AGATG)n	Simple_repeat	Other
175	scaffold_001	961588	961635	(CTCGGT)n	Simple_repeat	Other
176	scaffold_001	969497	969620	rnd-1_family-3	Unknown	Other
177	scaffold_001	969630	969694	rnd-1_family-88	Unknown	Other
178	scaffold_001	969776	969958	rnd-1_family-65	Unknown	Other
179	scaffold_001	970474	970541	rnd-1_family-42	Unknown	Other
180	scaffold_001	970568	970605	rnd-1_family-77	Unknown	Other
181	scaffold_001	983937	983976	(TTTCACC)n	Simple_repeat	Other
182	scaffold_001	984258	984402	rnd-4_family-1072	Unknown	Other
183	scaffold_001	1000033	1000064	(GCAGAA)n	Simple_repeat	Other
184	scaffold_001	1010370	1010714	rnd-1_family-43	Unknown	Other
185	scaffold_001	1020761	1020796	(GGACA)n	Simple_repeat	Other
186	scaffold_001	1021617	1022185	rnd-1_family-27	Unknown	Other
187	scaffold_001	1031166	1031209	(TACTATT)n	Simple_repeat	Other
188	scaffold_001	1044556	1044596	(GTTTT)n	Simple_repeat	Other
189	scaffold_001	1051117	1051150	(GTAT)n	Simple_repeat	Other
190	scaffold_001	1052904	1052926	(T)n	Simple_repeat	Other
191	scaffold_001	1055851	1055894	rnd-1_family-21	Unknown	Other
192	scaffold_001	1055888	1055996	rnd-1_family-4	Unknown	Other
193	scaffold_001	1077191	1077234	(TTGTT)n	Simple_repeat	Other
194	scaffold_001	1077794	1077825	A-rich	Low_complexity	Other
195	scaffold_001	1084153	1084179	(AATCA)n	Simple_repeat	Other
196	scaffold_001	1097630	1097666	(TCACC)n	Simple_repeat	Other
197	scaffold_001	1110099	1110151	rnd-1_family-69	Unknown	Other
198	scaffold_001	1110191	1110324	rnd-1_family-4	Unknown	Other
199	scaffold_001	1112301	1112320	(TC)n	Simple_repeat	Other
200	scaffold_001	1113062	1113100	(ATCTAT)n	Simple_repeat	Other
201	scaffold_001	1117619	1117659	(ATTTTT)n	Simple_repeat	Other
202	scaffold_001	1119963	1120023	G-rich	Low_complexity	Other
203	scaffold_001	1149442	1149838	rnd-1_family-2	Unknown	Other
204	scaffold_001	1149851	1149880	(AGCC)n	Simple_repeat	Other
205	scaffold_001	1149884	1150282	rnd-1_family-2	Unknown	Other
206	scaffold_001	1150618	1150683	rnd-1_family-38	Unknown	Other
207	scaffold_001	1150685	1150815	rnd-1_family-12	Unknown	Other
208	scaffold_001	1153115	1153135	(GCAG)n	Simple_repeat	Other
209	scaffold_001	1158988	1159006	(T)n	Simple_repeat	Other
210	scaffold_001	1159007	1159016	(TCTTTT)n	Simple_repeat	Other
211	scaffold_001	1166077	1166123	(TCTTC)n	Simple_repeat	Other
212	scaffold_001	1183985	1184016	(GAGAA)n	Simple_repeat	Other
213	scaffold_001	1195837	1195867	(GAAA)n	Simple_repeat	Other
214	scaffold_001	1196357	1196393	(CGG)n	Simple_repeat	Other
215	scaffold_001	1200441	1200691	rnd-1_family-3	Unknown	Other
216	scaffold_001	1200627	1200705	rnd-1_family-32	Unknown	Other
217	scaffold_001	1200684	1200767	rnd-1_family-88	Unknown	Other
218	scaffold_001	1200798	1200850	rnd-1_family-69	Unknown	Other
219	scaffold_001	1200883	1201054	rnd-1_family-4	Unknown	Other
220	scaffold_001	1209844	1209875	GA-rich	Low_complexity	Other
221	scaffold_001	1217465	1217499	(TGGAGG)n	Simple_repeat	Other
222	scaffold_001	1223803	1223835	(GATATC)n	Simple_repeat	Other
223	scaffold_001	1224211	1224234	(AAGA)n	Simple_repeat	Other
224	scaffold_001	1225504	1225548	(TGCATC)n	Simple_repeat	Other
225	scaffold_001	1228328	1228395	A-rich	Low_complexity	Other
226	scaffold_001	1234266	1234291	(GTC)n	Simple_repeat	Other
227	scaffold_001	1243908	1243942	(AGACCC)n	Simple_repeat	Other
228	scaffold_001	1257670	1257736	(ACTTTAC)n	Simple_repeat	Other
229	scaffold_001	1259792	1259895	rnd-4_family-978	Unknown	Other
230	scaffold_001	1262682	1262775	rnd-1_family-3	Unknown	Other
231	scaffold_001	1267688	1267717	GA-rich	Low_complexity	Other
232	scaffold_001	1273184	1273242	(CACCAG)n	Simple_repeat	Other
233	scaffold_001	1276421	1276453	(GGCGCT)n	Simple_repeat	Other
234	scaffold_001	1290147	1290189	(TTGTTT)n	Simple_repeat	Other
235	scaffold_001	1290274	1290308	(GATAAC)n	Simple_repeat	Other
236	scaffold_001	1297771	1297814	A-rich	Low_complexity	Other
237	scaffold_001	1320719	1320766	(AGTACGG)n	Simple_repeat	Other
238	scaffold_001	1329242	1329277	A-rich	Low_complexity	Other
239	scaffold_001	1330846	1331225	rnd-1_family-62	snRNA	Other
240	scaffold_001	1331284	1331355	rnd-1_family-3	Unknown	Other
241	scaffold_001	1331360	1331449	rnd-1_family-88	Unknown	Other
242	scaffold_001	1331532	1331627	rnd-1_family-75	Unknown	Other
243	scaffold_001	1361471	1361515	rnd-1_family-68	Unknown	Other
244	scaffold_001	1361516	1361652	rnd-1_family-9	LTR/Copia	LTR
245	scaffold_001	1361851	1361940	rnd-1_family-4	Unknown	Other
246	scaffold_001	1361907	1361979	rnd-1_family-21	Unknown	Other
247	scaffold_001	1362003	1362055	rnd-1_family-69	Unknown	Other
248	scaffold_001	1363559	1363717	rnd-1_family-83	Unknown	Other
249	scaffold_001	1368257	1368289	(AGTGCT)n	Simple_repeat	Other
250	scaffold_001	1368943	1368995	(TGAA)n	Simple_repeat	Other
251	scaffold_001	1369732	1369783	rnd-4_family-293	Unknown	Other
252	scaffold_001	1378414	1378444	(GGAA)n	Simple_repeat	Other
253	scaffold_001	1384125	1384150	(G)n	Simple_repeat	Other
254	scaffold_001	1384232	1384312	(C)n	Simple_repeat	Other
255	scaffold_001	1384444	1384480	(TACAGCA)n	Simple_repeat	Other
256	scaffold_001	1386780	1386844	(GCACCA)n	Simple_repeat	Other
257	scaffold_001	1406041	1406172	rnd-3_family-38	Unknown	Other
258	scaffold_001	1410876	1410961	A-rich	Low_complexity	Other
259	scaffold_001	1415031	1415061	(TGA)n	Simple_repeat	Other
260	scaffold_001	1421974	1422020	A-rich	Low_complexity	Other
261	scaffold_001	1422265	1422499	rnd-1_family-3	Unknown	Other
262	scaffold_001	1422435	1422531	rnd-1_family-32	Unknown	Other
263	scaffold_001	1422487	1422554	rnd-1_family-88	Unknown	Other
264	scaffold_001	1427457	1427499	(GTTAAT)n	Simple_repeat	Other
265	scaffold_001	1428611	1428671	A-rich	Low_complexity	Other
266	scaffold_001	1430761	1430826	GA-rich	Low_complexity	Other
267	scaffold_001	1437983	1438011	(GAAAA)n	Simple_repeat	Other
268	scaffold_001	1441910	1441931	(TCT)n	Simple_repeat	Other
269	scaffold_001	1444329	1444367	(GAAGAT)n	Simple_repeat	Other
270	scaffold_001	1466226	1466272	GA-rich	Low_complexity	Other
271	scaffold_001	1488243	1488312	rnd-1_family-68	Unknown	Other
272	scaffold_001	1488272	1488349	rnd-1_family-64	Unknown	Other
273	scaffold_001	1488351	1488414	rnd-1_family-32	Unknown	Other
274	scaffold_001	1488367	1488445	rnd-1_family-3	Unknown	Other
275	scaffold_001	1494507	1494533	GA-rich	Low_complexity	Other
276	scaffold_001	1494680	1494722	A-rich	Low_complexity	Other
277	scaffold_001	1494726	1494778	rnd-1_family-83	Unknown	Other
278	scaffold_001	1499031	1499068	(AATAA)n	Simple_repeat	Other
279	scaffold_001	1499414	1499439	(TA)n	Simple_repeat	Other
280	scaffold_001	1502316	1502402	rnd-1_family-29	Unknown	Other
281	scaffold_001	1506354	1506424	rnd-1_family-13	Unknown	Other
282	scaffold_001	1506445	1506520	rnd-3_family-66	Unknown	Other
283	scaffold_001	1507464	1507648	rnd-3_family-38	Unknown	Other
284	scaffold_001	1509985	1510029	(ATCTTC)n	Simple_repeat	Other
285	scaffold_001	1532002	1532036	(ATG)n	Simple_repeat	Other
286	scaffold_001	1532169	1532204	(CTCTC)n	Simple_repeat	Other
287	scaffold_001	1535352	1535401	(CTACTTT)n	Simple_repeat	Other
288	scaffold_001	1546070	1546104	(GATGAG)n	Simple_repeat	Other
289	scaffold_001	1554691	1554728	(TTC)n	Simple_repeat	Other
290	scaffold_001	1573664	1573729	(ATTTCT)n	Simple_repeat	Other
291	scaffold_001	1577351	1577410	(CTCC)n	Simple_repeat	Other
292	scaffold_001	1577453	1577486	(CTCTTT)n	Simple_repeat	Other
293	scaffold_001	1586989	1587012	(T)n	Simple_repeat	Other
294	scaffold_001	1587544	1587611	(CTCCAC)n	Simple_repeat	Other
295	scaffold_001	1593060	1593120	rnd-3_family-38	Unknown	Other
296	scaffold_001	1598245	1598290	(CTCCTT)n	Simple_repeat	Other
297	scaffold_001	1607164	1607208	(CAGAGA)n	Simple_repeat	Other
298	scaffold_001	1613630	1613683	(TT)n	Simple_repeat	Other
299	scaffold_001	1615250	1615281	(ACAAGT)n	Simple_repeat	Other
300	scaffold_001	1626047	1626074	(GCG)n	Simple_repeat	Other
301	scaffold_001	1642135	1642187	A-rich	Low_complexity	Other
302	scaffold_001	1642979	1643006	(TCTTT)n	Simple_repeat	Other
303	scaffold_001	1662490	1662522	A-rich	Low_complexity	Other
304	scaffold_001	1662807	1662873	GA-rich	Low_complexity	Other
305	scaffold_001	1674044	1674068	(ATACC)n	Simple_repeat	Other
306	scaffold_001	1677303	1677372	rnd-1_family-5	Unknown	Other
307	scaffold_001	1677440	1677817	rnd-1_family-62	snRNA	Other
308	scaffold_001	1679791	1679819	GA-rich	Low_complexity	Other
309	scaffold_001	1683660	1683688	GA-rich	Low_complexity	Other
310	scaffold_001	1687530	1687874	rnd-1_family-43	Unknown	Other
311	scaffold_001	1688279	1688304	(GGAAA)n	Simple_repeat	Other
312	scaffold_001	1688302	1688357	(AAGTC)n	Simple_repeat	Other
313	scaffold_001	1690798	1690835	A-rich	Low_complexity	Other
314	scaffold_001	1694635	1694667	(ACAT)n	Simple_repeat	Other
315	scaffold_001	1707852	1707889	GA-rich	Low_complexity	Other
316	scaffold_001	1707913	1707937	(GAAGAG)n	Simple_repeat	Other
317	scaffold_001	1707938	1707983	GA-rich	Low_complexity	Other
318	scaffold_001	1719891	1719938	(CTATTCT)n	Simple_repeat	Other
319	scaffold_001	1720038	1720063	(CTTT)n	Simple_repeat	Other
320	scaffold_001	1720244	1720286	(TTGAATC)n	Simple_repeat	Other
321	scaffold_001	1723427	1723464	(ATCTACG)n	Simple_repeat	Other
322	scaffold_001	1725761	1725794	G-rich	Low_complexity	Other
323	scaffold_001	1733346	1733377	(TCCTCA)n	Simple_repeat	Other
324	scaffold_001	1733589	1733655	(CCCTTC)n	Simple_repeat	Other
325	scaffold_001	1744620	1744659	GA-rich	Low_complexity	Other
326	scaffold_001	1760279	1760405	rnd-1_family-85	Unknown	Other
327	scaffold_001	1767181	1767221	A-rich	Low_complexity	Other
328	scaffold_001	1770436	1770470	A-rich	Low_complexity	Other
329	scaffold_001	1770706	1770801	rnd-1_family-5	Unknown	Other
330	scaffold_001	1770798	1770920	rnd-1_family-39	Unknown	Other
331	scaffold_001	1776064	1776142	rnd-1_family-5	Unknown	Other
332	scaffold_001	1778627	1778704	(G)n	Simple_repeat	Other
333	scaffold_001	1778768	1778795	(C)n	Simple_repeat	Other
334	scaffold_001	1790718	1790793	(CTTCAT)n	Simple_repeat	Other
335	scaffold_001	1794073	1794107	(CGATGA)n	Simple_repeat	Other
336	scaffold_001	1795116	1795159	(TCCTTT)n	Simple_repeat	Other
337	scaffold_001	1803110	1803164	A-rich	Low_complexity	Other
338	scaffold_001	1803662	1803721	G-rich	Low_complexity	Other
339	scaffold_001	1815441	1815601	rnd-1_family-29	Unknown	Other
340	scaffold_001	1816331	1816429	rnd-1_family-12	Unknown	Other
341	scaffold_001	1822286	1822307	(A)n	Simple_repeat	Other
342	scaffold_001	1823570	1823589	(T)n	Simple_repeat	Other
343	scaffold_001	1823854	1823989	rnd-1_family-63	snRNA	Other
344	scaffold_001	1831924	1831962	(TGGAAT)n	Simple_repeat	Other
345	scaffold_001	1835693	1835817	rnd-3_family-38	Unknown	Other
346	scaffold_001	1839090	1839213	rnd-4_family-978	Unknown	Other
347	scaffold_001	1839460	1839584	rnd-1_family-4	Unknown	Other
348	scaffold_001	1839729	1839840	rnd-1_family-85	Unknown	Other
349	scaffold_001	1844634	1844664	(T)n	Simple_repeat	Other
350	scaffold_001	1846612	1846652	rnd-1_family-16	Unknown	Other
351	scaffold_001	1852906	1852941	(CCAAG)n	Simple_repeat	Other
352	scaffold_001	1857006	1857042	(TACTCTG)n	Simple_repeat	Other
353	scaffold_001	1857621	1857667	(CTACAA)n	Simple_repeat	Other
354	scaffold_001	1864622	1864653	(TCTCC)n	Simple_repeat	Other
355	scaffold_001	1869413	1869441	GA-rich	Low_complexity	Other
356	scaffold_001	1877261	1877287	(GGTCA)n	Simple_repeat	Other
357	scaffold_001	1902394	1902436	(CGGCGG)n	Simple_repeat	Other
358	scaffold_001	1902477	1902500	(GCG)n	Simple_repeat	Other
359	scaffold_001	1915922	1915999	rnd-1_family-32	Unknown	Other
360	scaffold_001	1915948	1916006	rnd-1_family-17	Unknown	Other
361	scaffold_001	1923588	1923713	(GCA)n	Simple_repeat	Other
362	scaffold_001	1933395	1933434	(CTCTT)n	Simple_repeat	Other
363	scaffold_001	1948210	1948239	(A)n	Simple_repeat	Other
364	scaffold_001	1949631	1949662	(AATGGA)n	Simple_repeat	Other
365	scaffold_001	1949698	1949741	(TT)n	Simple_repeat	Other
366	scaffold_001	1949957	1949986	(CATTC)n	Simple_repeat	Other
367	scaffold_001	1950482	1950527	(TTT)n	Simple_repeat	Other
368	scaffold_001	1957697	1957741	(TTTTT)n	Simple_repeat	Other
369	scaffold_001	1961989	1962041	GA-rich	Low_complexity	Other
370	scaffold_001	1968580	1968626	GA-rich	Low_complexity	Other
371	scaffold_001	1970051	1970196	rnd-1_family-2	Unknown	Other
372	scaffold_001	1970177	1970292	rnd-1_family-2	Unknown	Other
373	scaffold_001	1973474	1973507	A-rich	Low_complexity	Other
374	scaffold_001	1977079	1977117	(T)n	Simple_repeat	Other
375	scaffold_001	1977344	1977381	(GTACGGA)n	Simple_repeat	Other
376	scaffold_001	1979522	1979565	(CCC)n	Simple_repeat	Other
377	scaffold_001	1979566	1979571	(CGCC)n	Simple_repeat	Other
378	scaffold_001	1979642	1979680	(C)n	Simple_repeat	Other
379	scaffold_001	1994999	1995052	GA-rich	Low_complexity	Other
380	scaffold_001	2008325	2008360	(ATAGTAC)n	Simple_repeat	Other
381	scaffold_001	2010743	2010780	A-rich	Low_complexity	Other
382	scaffold_001	2024502	2024531	GA-rich	Low_complexity	Other
383	scaffold_001	2025323	2025355	(TGA)n	Simple_repeat	Other
384	scaffold_001	2029900	2030265	rnd-1_family-43	Unknown	Other
385	scaffold_001	2030888	2030999	rnd-4_family-905	Unknown	Other
386	scaffold_001	2032503	2032554	rnd-1_family-49	Unknown	Other
387	scaffold_001	2035181	2035329	rnd-1_family-46	LINE/Tad1	LINE
388	scaffold_001	2035857	2035879	(TTCT)n	Simple_repeat	Other
389	scaffold_001	2036042	2036125	rnd-1_family-3	Unknown	Other
390	scaffold_001	2036138	2036212	rnd-1_family-64	Unknown	Other
391	scaffold_001	2036818	2036871	(TTTCTTC)n	Simple_repeat	Other
392	scaffold_001	2045107	2045156	(TCATCG)n	Simple_repeat	Other
393	scaffold_001	2066935	2066965	(TCTTT)n	Simple_repeat	Other
394	scaffold_001	2083263	2083289	(T)n	Simple_repeat	Other
395	scaffold_001	2087953	2087977	(AAAG)n	Simple_repeat	Other
396	scaffold_001	2088296	2088350	(TTCTT)n	Simple_repeat	Other
397	scaffold_001	2090749	2090800	(A)n	Simple_repeat	Other
398	scaffold_001	2091022	2091065	(CTCTA)n	Simple_repeat	Other
399	scaffold_001	2092022	2092041	(GAG)n	Simple_repeat	Other
400	scaffold_001	2096555	2096599	(ATGATTT)n	Simple_repeat	Other
401	scaffold_001	2098058	2098102	(TGAGAGG)n	Simple_repeat	Other
402	scaffold_001	2107161	2107204	(CAGGGTGAA)n	Simple_repeat	Other
403	scaffold_001	2109283	2109497	rnd-1_family-30	Unknown	Other
404	scaffold_001	2116432	2116488	(GCC)n	Simple_repeat	Other
405	scaffold_001	2125134	2125164	(AGACCC)n	Simple_repeat	Other
406	scaffold_001	2126531	2126566	A-rich	Low_complexity	Other
407	scaffold_001	2142794	2142851	(AGAAGC)n	Simple_repeat	Other
408	scaffold_001	2143516	2143551	GA-rich	Low_complexity	Other
409	scaffold_001	2156200	2156239	(AGCGCT)n	Simple_repeat	Other
410	scaffold_001	2156240	2156300	(CCAGCG)n	Simple_repeat	Other
411	scaffold_001	2158237	2158269	(ACAGCG)n	Simple_repeat	Other
412	scaffold_001	2162622	2162650	(CTT)n	Simple_repeat	Other
413	scaffold_001	2162885	2162906	(GCT)n	Simple_repeat	Other
414	scaffold_001	2165162	2165229	GA-rich	Low_complexity	Other
415	scaffold_001	2168631	2168713	G-rich	Low_complexity	Other
416	scaffold_001	2177059	2177084	(TGA)n	Simple_repeat	Other
417	scaffold_001	2197724	2197839	rnd-4_family-905	Unknown	Other
418	scaffold_001	2201217	2201252	GA-rich	Low_complexity	Other
419	scaffold_001	2201494	2201530	GA-rich	Low_complexity	Other
420	scaffold_001	2225943	2226037	rnd-1_family-30	Unknown	Other
421	scaffold_001	2238253	2238315	rnd-1_family-38	Unknown	Other
422	scaffold_001	2238436	2238609	rnd-1_family-30	Unknown	Other
423	scaffold_001	2248001	2248031	(TTTCT)n	Simple_repeat	Other
424	scaffold_001	2257418	2257753	rnd-1_family-2	Unknown	Other
425	scaffold_001	2267477	2267503	(G)n	Simple_repeat	Other
426	scaffold_001	2267504	2267635	rnd-4_family-1072	Unknown	Other
427	scaffold_001	2267665	2267694	(C)n	Simple_repeat	Other
428	scaffold_001	2267808	2267948	rnd-1_family-39	Unknown	Other
429	scaffold_001	2274884	2274913	(AAAAG)n	Simple_repeat	Other
430	scaffold_001	2277619	2277647	A-rich	Low_complexity	Other
431	scaffold_001	2278841	2278869	(ATAG)n	Simple_repeat	Other
432	scaffold_001	2279364	2279396	(TCGTCT)n	Simple_repeat	Other
433	scaffold_001	2291317	2291349	(TCAGGAT)n	Simple_repeat	Other
434	scaffold_001	2291383	2291467	rnd-1_family-2	Unknown	Other
435	scaffold_001	2294144	2294333	(CCTGCT)n	Simple_repeat	Other
436	scaffold_001	2298874	2298924	(TTCT)n	Simple_repeat	Other
437	scaffold_001	2323396	2323452	(TCTATTC)n	Simple_repeat	Other
438	scaffold_001	2339030	2339061	(GAC)n	Simple_repeat	Other
439	scaffold_001	2342375	2342409	(CT)n	Simple_repeat	Other
440	scaffold_001	2355767	2355807	(GTGAGGA)n	Simple_repeat	Other
441	scaffold_001	2363440	2363466	(T)n	Simple_repeat	Other
442	scaffold_001	2368879	2368901	(ACTA)n	Simple_repeat	Other
443	scaffold_001	2375604	2375623	(TCT)n	Simple_repeat	Other
444	scaffold_001	2376701	2376774	A-rich	Low_complexity	Other
445	scaffold_001	2377231	2377305	(TTTTATT)n	Simple_repeat	Other
446	scaffold_001	2378384	2378407	(CTTT)n	Simple_repeat	Other
447	scaffold_001	2383909	2383949	(GATGAA)n	Simple_repeat	Other
448	scaffold_001	2383950	2383960	GA-rich	Low_complexity	Other
449	scaffold_001	2386430	2386496	GA-rich	Low_complexity	Other
450	scaffold_001	2387106	2387137	A-rich	Low_complexity	Other
451	scaffold_001	2392985	2393015	(CTC)n	Simple_repeat	Other
452	scaffold_001	2400754	2400778	(A)n	Simple_repeat	Other
453	scaffold_001	2400826	2400852	GA-rich	Low_complexity	Other
454	scaffold_001	2403969	2404017	A-rich	Low_complexity	Other
455	scaffold_001	2415042	2415146	rnd-1_family-37	Unknown	Other
456	scaffold_001	2416051	2416196	rnd-1_family-16	Unknown	Other
457	scaffold_002	1275	2921	rnd-1_family-1	LTR/Gypsy	LTR
458	scaffold_002	2936	3031	rnd-1_family-1	LTR/Gypsy	LTR
459	scaffold_002	6357	6634	rnd-1_family-7	LTR/Gypsy	LTR
460	scaffold_002	6634	6747	rnd-1_family-1	LTR/Gypsy	LTR
461	scaffold_002	8563	8602	(CTTTTTA)n	Simple_repeat	Other
462	scaffold_002	11803	11968	rnd-1_family-18	Unknown	Other
463	scaffold_002	12262	12479	rnd-1_family-19	Unknown	Other
464	scaffold_002	17151	17277	rnd-1_family-85	Unknown	Other
465	scaffold_002	19801	19907	rnd-1_family-4	Unknown	Other
466	scaffold_002	23809	24036	rnd-1_family-18	Unknown	Other
467	scaffold_002	24417	24449	(GATGGTG)n	Simple_repeat	Other
468	scaffold_002	24627	24808	rnd-1_family-4	Unknown	Other
469	scaffold_002	24824	24862	(AAGC)n	Simple_repeat	Other
470	scaffold_002	24865	24917	rnd-1_family-69	Unknown	Other
471	scaffold_002	43703	43744	(GATGAGAA)n	Simple_repeat	Other
472	scaffold_002	51931	51974	(TCACGG)n	Simple_repeat	Other
473	scaffold_002	55025	55106	(TTTTTC)n	Simple_repeat	Other
474	scaffold_002	61327	61368	(TCA)n	Simple_repeat	Other
475	scaffold_002	75917	75972	(A)n	Simple_repeat	Other
476	scaffold_002	87930	87959	(TCTCT)n	Simple_repeat	Other
477	scaffold_002	88314	88356	(GGACCA)n	Simple_repeat	Other
478	scaffold_002	98347	98374	(TTGC)n	Simple_repeat	Other
479	scaffold_002	98390	98436	rnd-1_family-21	Unknown	Other
480	scaffold_002	98437	98544	rnd-1_family-4	Unknown	Other
481	scaffold_002	101129	101177	(ACG)n	Simple_repeat	Other
482	scaffold_002	103359	103405	(AATCG)n	Simple_repeat	Other
483	scaffold_002	103797	103947	rnd-3_family-38	Unknown	Other
484	scaffold_002	106333	106381	(TC)n	Simple_repeat	Other
485	scaffold_002	106715	106733	(T)n	Simple_repeat	Other
486	scaffold_002	114003	114052	(TTC)n	Simple_repeat	Other
487	scaffold_002	114283	114307	(GA)n	Simple_repeat	Other
488	scaffold_002	125701	125735	(TAGT)n	Simple_repeat	Other
489	scaffold_002	131685	131713	GA-rich	Low_complexity	Other
490	scaffold_002	135422	135469	rnd-1_family-28	Unknown	Other
491	scaffold_002	142410	142531	rnd-1_family-83	Unknown	Other
492	scaffold_002	149411	149465	rnd-1_family-13	Unknown	Other
493	scaffold_002	151979	152014	(TGTGAA)n	Simple_repeat	Other
494	scaffold_002	154493	154533	G-rich	Low_complexity	Other
495	scaffold_002	161987	162034	A-rich	Low_complexity	Other
496	scaffold_002	164493	164597	GA-rich	Low_complexity	Other
497	scaffold_002	173909	173943	(AAC)n	Simple_repeat	Other
498	scaffold_002	174580	174884	rnd-1_family-47	Unknown	Other
499	scaffold_002	186367	186461	rnd-1_family-13	Unknown	Other
500	scaffold_002	186756	186786	(CAGAA)n	Simple_repeat	Other
501	scaffold_002	188266	188368	rnd-1_family-29	Unknown	Other
502	scaffold_002	190182	190213	(CGAT)n	Simple_repeat	Other
503	scaffold_002	202259	202440	rnd-3_family-38	Unknown	Other
504	scaffold_002	203863	203892	A-rich	Low_complexity	Other
505	scaffold_002	203893	203950	(CAT)n	Simple_repeat	Other
506	scaffold_002	203951	204038	A-rich	Low_complexity	Other
507	scaffold_002	205879	205908	(CATCAT)n	Simple_repeat	Other
508	scaffold_002	214480	214775	rnd-1_family-9	LTR/Copia	LTR
509	scaffold_002	221690	221760	(ACATTCA)n	Simple_repeat	Other
510	scaffold_002	237979	238023	(AACCA)n	Simple_repeat	Other
511	scaffold_002	239754	239801	(AACCAAG)n	Simple_repeat	Other
512	scaffold_002	242361	242400	(CTC)n	Simple_repeat	Other
513	scaffold_002	252125	252282	rnd-1_family-83	Unknown	Other
514	scaffold_002	257745	257902	rnd-1_family-83	Unknown	Other
515	scaffold_002	266270	266325	(TCC)n	Simple_repeat	Other
516	scaffold_002	270265	270303	GA-rich	Low_complexity	Other
517	scaffold_002	275821	275861	(TTACAGA)n	Simple_repeat	Other
518	scaffold_002	289459	289544	(TCGTCA)n	Simple_repeat	Other
519	scaffold_002	289635	289667	(CTCCGG)n	Simple_repeat	Other
520	scaffold_002	289674	289732	(CTTCCC)n	Simple_repeat	Other
521	scaffold_002	297610	297867	rnd-1_family-61	Unknown	Other
522	scaffold_002	300111	300356	rnd-1_family-9	LTR/Copia	LTR
523	scaffold_002	303074	303139	(GAGAAT)n	Simple_repeat	Other
524	scaffold_002	329577	329750	rnd-1_family-4	Unknown	Other
525	scaffold_002	332732	332770	(GGATGAA)n	Simple_repeat	Other
526	scaffold_002	339198	339272	rnd-1_family-97	Unknown	Other
527	scaffold_002	346985	347032	rnd-1_family-28	Unknown	Other
528	scaffold_002	347125	347223	(G)n	Simple_repeat	Other
529	scaffold_002	347322	347340	(C)n	Simple_repeat	Other
530	scaffold_002	351407	351499	rnd-1_family-13	Unknown	Other
531	scaffold_002	358510	358546	(ACTCA)n	Simple_repeat	Other
532	scaffold_002	372610	372634	(TGG)n	Simple_repeat	Other
533	scaffold_002	372723	372748	(GTC)n	Simple_repeat	Other
534	scaffold_002	375475	375510	(CTTCTC)n	Simple_repeat	Other
535	scaffold_002	389744	389825	rnd-1_family-38	Unknown	Other
536	scaffold_002	389860	389972	rnd-1_family-25	Unknown	Other
537	scaffold_002	406559	406603	(TACTGC)n	Simple_repeat	Other
538	scaffold_002	448726	448783	(AAGAGAT)n	Simple_repeat	Other
539	scaffold_002	457406	457438	(TTGGT)n	Simple_repeat	Other
540	scaffold_002	461993	462062	rnd-1_family-38	Unknown	Other
541	scaffold_002	462080	462163	rnd-1_family-81	Unknown	Other
542	scaffold_002	462202	462279	rnd-1_family-18	Unknown	Other
543	scaffold_002	462297	462344	rnd-1_family-17	Unknown	Other
544	scaffold_002	462765	462844	rnd-1_family-23	Unknown	Other
545	scaffold_002	464711	464859	rnd-1_family-4	Unknown	Other
546	scaffold_002	474478	474514	rnd-1_family-73	LTR/Gypsy	LTR
547	scaffold_002	474756	474788	(ATGCTC)n	Simple_repeat	Other
548	scaffold_002	484578	484623	(TCTTC)n	Simple_repeat	Other
549	scaffold_002	491929	491991	(CTT)n	Simple_repeat	Other
550	scaffold_002	503291	503342	(GTCTCG)n	Simple_repeat	Other
551	scaffold_002	506165	506398	rnd-1_family-61	Unknown	Other
552	scaffold_002	515869	515902	(TGGCCG)n	Simple_repeat	Other
553	scaffold_002	525347	525386	(ATA)n	Simple_repeat	Other
554	scaffold_002	528042	528215	rnd-3_family-38	Unknown	Other
555	scaffold_002	532962	533060	(TGGATGG)n	Simple_repeat	Other
556	scaffold_002	533021	533062	(TAGTGGA)n	Simple_repeat	Other
557	scaffold_002	533927	534075	rnd-1_family-97	Unknown	Other
558	scaffold_002	535538	535603	rnd-1_family-30	Unknown	Other
559	scaffold_002	540032	540317	rnd-1_family-47	Unknown	Other
560	scaffold_002	557541	557573	(GAGCCA)n	Simple_repeat	Other
561	scaffold_002	564298	564364	GA-rich	Low_complexity	Other
562	scaffold_002	575203	575233	G-rich	Low_complexity	Other
563	scaffold_002	575270	575325	(TTAGG)n	Simple_repeat	Other
564	scaffold_002	575549	575596	(TATAGAA)n	Simple_repeat	Other
565	scaffold_002	576558	576606	(TGTTGTA)n	Simple_repeat	Other
566	scaffold_002	576814	576833	(T)n	Simple_repeat	Other
567	scaffold_002	577291	577372	(G)n	Simple_repeat	Other
568	scaffold_002	577454	577490	(C)n	Simple_repeat	Other
569	scaffold_002	578651	578685	(CTTTTG)n	Simple_repeat	Other
570	scaffold_002	578918	578958	(GGTTT)n	Simple_repeat	Other
571	scaffold_002	579149	579195	(CAATTT)n	Simple_repeat	Other
572	scaffold_002	580479	580516	(TTCTTTC)n	Simple_repeat	Other
573	scaffold_002	581333	581366	(GAGGCC)n	Simple_repeat	Other
574	scaffold_002	583837	584088	rnd-1_family-47	Unknown	Other
575	scaffold_002	588650	588679	(TTGAG)n	Simple_repeat	Other
576	scaffold_002	588680	588713	(TTGGAGC)n	Simple_repeat	Other
577	scaffold_002	596180	596228	(TAGATCA)n	Simple_repeat	Other
578	scaffold_002	597732	597762	(TTCTT)n	Simple_repeat	Other
579	scaffold_002	607286	607321	(AGC)n	Simple_repeat	Other
580	scaffold_002	625634	625776	rnd-4_family-293	Unknown	Other
581	scaffold_002	625904	625965	rnd-1_family-4	Unknown	Other
582	scaffold_002	626059	626138	rnd-1_family-4	Unknown	Other
583	scaffold_002	626467	626576	rnd-1_family-23	Unknown	Other
584	scaffold_002	627795	627954	rnd-1_family-53	Unknown	Other
585	scaffold_002	631622	631773	rnd-1_family-83	Unknown	Other
586	scaffold_002	640913	640945	(CCTTCT)n	Simple_repeat	Other
587	scaffold_002	644567	644617	(AGATTT)n	Simple_repeat	Other
588	scaffold_002	674469	674608	rnd-1_family-4	Unknown	Other
589	scaffold_002	674583	674650	rnd-1_family-21	Unknown	Other
590	scaffold_002	676918	676967	(GTGCCATTG)n	Simple_repeat	Other
591	scaffold_002	682113	682227	rnd-4_family-978	Unknown	Other
592	scaffold_002	683092	683179	rnd-4_family-978	Unknown	Other
593	scaffold_002	684690	684838	rnd-1_family-37	Unknown	Other
594	scaffold_002	686460	686492	(GAAGTG)n	Simple_repeat	Other
595	scaffold_002	686712	686755	(GTTGAG)n	Simple_repeat	Other
596	scaffold_002	687502	687524	GA-rich	Low_complexity	Other
597	scaffold_002	687525	687550	(GA)n	Simple_repeat	Other
598	scaffold_002	694780	694892	rnd-3_family-38	Unknown	Other
599	scaffold_002	699681	699752	(TCCCTC)n	Simple_repeat	Other
600	scaffold_002	702027	702196	rnd-3_family-38	Unknown	Other
601	scaffold_002	710153	710204	(GCCACC)n	Simple_repeat	Other
602	scaffold_002	710694	710729	A-rich	Low_complexity	Other
603	scaffold_002	714600	714628	(GTGCGAT)n	Simple_repeat	Other
604	scaffold_002	738733	738756	(CTG)n	Simple_repeat	Other
605	scaffold_002	742042	742071	GA-rich	Low_complexity	Other
606	scaffold_002	744529	744582	GA-rich	Low_complexity	Other
607	scaffold_002	751737	751772	(TGA)n	Simple_repeat	Other
608	scaffold_002	759699	759801	rnd-3_family-38	Unknown	Other
609	scaffold_002	778288	778316	(CGCAAAA)n	Simple_repeat	Other
610	scaffold_002	793005	793036	(TTCTCT)n	Simple_repeat	Other
611	scaffold_002	793161	793199	(TTC)n	Simple_repeat	Other
612	scaffold_002	810051	810079	GA-rich	Low_complexity	Other
613	scaffold_002	816286	816344	(CTCCA)n	Simple_repeat	Other
614	scaffold_002	826772	826824	(CATCTTCT)n	Simple_repeat	Other
615	scaffold_002	827791	827841	(TCATCTA)n	Simple_repeat	Other
616	scaffold_002	828589	828664	rnd-1_family-99	LTR/Gypsy	LTR
617	scaffold_002	830513	830549	(AAGCGCA)n	Simple_repeat	Other
618	scaffold_002	833462	833538	(CTG)n	Simple_repeat	Other
619	scaffold_002	837914	837981	(TTTTC)n	Simple_repeat	Other
620	scaffold_002	842548	842585	(TTTTGTC)n	Simple_repeat	Other
621	scaffold_002	849645	849678	(TTTC)n	Simple_repeat	Other
622	scaffold_002	853143	853179	(TTCT)n	Simple_repeat	Other
623	scaffold_002	866606	866644	(AGC)n	Simple_repeat	Other
624	scaffold_002	873043	873079	(GGCGGCATG)n	Simple_repeat	Other
625	scaffold_002	873118	873141	(GGC)n	Simple_repeat	Other
626	scaffold_002	878228	878384	rnd-1_family-97	Unknown	Other
627	scaffold_002	889674	889736	(TTTTTGG)n	Simple_repeat	Other
628	scaffold_002	900716	900771	(AAGAAT)n	Simple_repeat	Other
629	scaffold_002	903244	903272	(CCACGT)n	Simple_repeat	Other
630	scaffold_002	917037	917064	A-rich	Low_complexity	Other
631	scaffold_002	917875	917908	(GGTGGA)n	Simple_repeat	Other
632	scaffold_002	925552	925595	rnd-1_family-36	Unknown	Other
633	scaffold_002	933798	933847	(CCACCT)n	Simple_repeat	Other
634	scaffold_002	934056	934095	(CCAGCG)n	Simple_repeat	Other
635	scaffold_002	935513	935624	(GCAGCA)n	Simple_repeat	Other
636	scaffold_002	936278	936325	(ACCACG)n	Simple_repeat	Other
637	scaffold_002	937044	937083	(AGATGG)n	Simple_repeat	Other
638	scaffold_002	942826	942859	(TCAAACAT)n	Simple_repeat	Other
639	scaffold_002	945276	945309	(CACC)n	Simple_repeat	Other
640	scaffold_002	953090	953114	(A)n	Simple_repeat	Other
641	scaffold_002	953115	953142	A-rich	Low_complexity	Other
642	scaffold_002	956106	956144	(CATCTT)n	Simple_repeat	Other
643	scaffold_002	967706	967750	rnd-1_family-18	Unknown	Other
644	scaffold_002	967787	968001	rnd-1_family-30	Unknown	Other
645	scaffold_002	968080	968159	(G)n	Simple_repeat	Other
646	scaffold_002	968377	968440	rnd-1_family-21	Unknown	Other
647	scaffold_002	968410	968455	rnd-1_family-4	Unknown	Other
648	scaffold_002	968460	968711	rnd-1_family-18	Unknown	Other
649	scaffold_002	970296	970318	(TTTG)n	Simple_repeat	Other
650	scaffold_002	974746	974780	GA-rich	Low_complexity	Other
651	scaffold_002	978831	978860	(GTTTT)n	Simple_repeat	Other
652	scaffold_002	1002881	1002920	(TGGAG)n	Simple_repeat	Other
653	scaffold_002	1005589	1005626	(TCGAGG)n	Simple_repeat	Other
654	scaffold_002	1011315	1011477	rnd-4_family-97	Unknown	Other
655	scaffold_002	1019731	1019845	rnd-4_family-905	Unknown	Other
656	scaffold_002	1032515	1032540	(GCCAAT)n	Simple_repeat	Other
657	scaffold_002	1035697	1035854	rnd-1_family-97	Unknown	Other
658	scaffold_002	1036231	1036281	(TTG)n	Simple_repeat	Other
659	scaffold_002	1036354	1036381	(TTGT)n	Simple_repeat	Other
660	scaffold_002	1047928	1047964	GA-rich	Low_complexity	Other
661	scaffold_002	1049133	1049168	(CCTCC)n	Simple_repeat	Other
662	scaffold_002	1050310	1050355	(TCAATCC)n	Simple_repeat	Other
663	scaffold_002	1054855	1054879	(TGA)n	Simple_repeat	Other
664	scaffold_002	1060238	1060318	rnd-1_family-4	Unknown	Other
665	scaffold_002	1063084	1063118	G-rich	Low_complexity	Other
666	scaffold_002	1072938	1072979	(GCGGCT)n	Simple_repeat	Other
667	scaffold_002	1073358	1073389	(TCGTCA)n	Simple_repeat	Other
668	scaffold_002	1087092	1087222	A-rich	Low_complexity	Other
669	scaffold_002	1108431	1108462	(T)n	Simple_repeat	Other
670	scaffold_002	1114510	1114593	rnd-1_family-32	Unknown	Other
671	scaffold_002	1114543	1114611	rnd-1_family-17	Unknown	Other
672	scaffold_002	1114713	1114808	rnd-1_family-23	Unknown	Other
673	scaffold_002	1115004	1115052	(TTTGCT)n	Simple_repeat	Other
674	scaffold_002	1116669	1116702	(AACC)n	Simple_repeat	Other
675	scaffold_002	1116724	1116776	A-rich	Low_complexity	Other
676	scaffold_002	1120102	1120191	rnd-1_family-32	Unknown	Other
677	scaffold_002	1120131	1120201	rnd-1_family-17	Unknown	Other
678	scaffold_002	1134902	1134931	(CTTTT)n	Simple_repeat	Other
679	scaffold_002	1138301	1138346	GA-rich	Low_complexity	Other
680	scaffold_002	1143083	1143146	(ACG)n	Simple_repeat	Other
681	scaffold_002	1143705	1143802	(CCACCG)n	Simple_repeat	Other
682	scaffold_002	1147213	1147251	(ATTGGT)n	Simple_repeat	Other
683	scaffold_002	1147353	1147377	(AAT)n	Simple_repeat	Other
684	scaffold_002	1160983	1161004	(CTT)n	Simple_repeat	Other
685	scaffold_002	1167394	1167546	rnd-1_family-97	Unknown	Other
686	scaffold_002	1167997	1168035	(TTTC)n	Simple_repeat	Other
687	scaffold_002	1171790	1171825	A-rich	Low_complexity	Other
688	scaffold_002	1177053	1177110	A-rich	Low_complexity	Other
689	scaffold_002	1177086	1177116	(AGAAA)n	Simple_repeat	Other
690	scaffold_002	1182616	1182663	A-rich	Low_complexity	Other
691	scaffold_002	1186106	1186135	(TAAGAA)n	Simple_repeat	Other
692	scaffold_002	1192538	1192587	(CATTTT)n	Simple_repeat	Other
693	scaffold_002	1196056	1196110	(AG)n	Simple_repeat	Other
694	scaffold_002	1216928	1216999	(TTTGTT)n	Simple_repeat	Other
695	scaffold_002	1217941	1217973	(TA)n	Simple_repeat	Other
696	scaffold_002	1223174	1223311	rnd-1_family-4	Unknown	Other
697	scaffold_002	1223374	1223425	rnd-1_family-69	Unknown	Other
698	scaffold_002	1227809	1227854	(TTTGTACA)n	Simple_repeat	Other
699	scaffold_002	1233522	1233563	G-rich	Low_complexity	Other
700	scaffold_002	1242813	1242856	(TTCGCG)n	Simple_repeat	Other
701	scaffold_002	1243782	1243819	(AGAACAA)n	Simple_repeat	Other
702	scaffold_002	1250692	1250722	A-rich	Low_complexity	Other
703	scaffold_002	1316574	1316601	(TGCAT)n	Simple_repeat	Other
704	scaffold_002	1316986	1317042	rnd-1_family-30	Unknown	Other
705	scaffold_002	1330398	1330432	(GAAGAGT)n	Simple_repeat	Other
706	scaffold_002	1330625	1330644	(T)n	Simple_repeat	Other
707	scaffold_002	1331100	1331149	A-rich	Low_complexity	Other
708	scaffold_002	1333683	1333821	rnd-4_family-97	Unknown	Other
709	scaffold_002	1334700	1334812	rnd-1_family-4	Unknown	Other
710	scaffold_002	1334855	1334938	rnd-1_family-25	Unknown	Other
711	scaffold_002	1334898	1334981	rnd-1_family-52	Unknown	Other
712	scaffold_002	1334982	1335122	rnd-1_family-60	Unknown	Other
713	scaffold_002	1335128	1335193	rnd-1_family-75	Unknown	Other
714	scaffold_002	1335895	1335938	(CTTTTT)n	Simple_repeat	Other
715	scaffold_002	1336028	1336081	(ACACCAA)n	Simple_repeat	Other
716	scaffold_002	1340805	1340853	(TTTCTT)n	Simple_repeat	Other
717	scaffold_002	1345681	1345711	A-rich	Low_complexity	Other
718	scaffold_002	1347164	1347223	(TGAAGA)n	Simple_repeat	Other
719	scaffold_002	1351636	1351656	(T)n	Simple_repeat	Other
720	scaffold_002	1352260	1352372	rnd-1_family-4	Unknown	Other
721	scaffold_002	1368846	1368919	(TGAAG)n	Simple_repeat	Other
722	scaffold_002	1377889	1377918	(CTT)n	Simple_repeat	Other
723	scaffold_002	1381268	1381323	GA-rich	Low_complexity	Other
724	scaffold_002	1382981	1383021	(AAAG)n	Simple_repeat	Other
725	scaffold_002	1391061	1391111	GA-rich	Low_complexity	Other
726	scaffold_002	1392542	1392575	(TTTC)n	Simple_repeat	Other
727	scaffold_002	1401432	1401470	(GTACAAG)n	Simple_repeat	Other
728	scaffold_002	1410434	1410475	GA-rich	Low_complexity	Other
729	scaffold_002	1410613	1410649	(TTCT)n	Simple_repeat	Other
730	scaffold_002	1411151	1411207	(CGAGGA)n	Simple_repeat	Other
731	scaffold_002	1416246	1416293	GA-rich	Low_complexity	Other
732	scaffold_002	1417392	1417433	(GCC)n	Simple_repeat	Other
733	scaffold_002	1423186	1423211	(AAG)n	Simple_repeat	Other
734	scaffold_002	1435821	1435844	(A)n	Simple_repeat	Other
735	scaffold_002	1444031	1444062	(TCTATA)n	Simple_repeat	Other
736	scaffold_002	1454321	1454376	A-rich	Low_complexity	Other
737	scaffold_002	1456157	1456193	(CTTCTAGTT)n	Simple_repeat	Other
738	scaffold_002	1461475	1461505	GA-rich	Low_complexity	Other
739	scaffold_002	1464187	1464223	GA-rich	Low_complexity	Other
740	scaffold_002	1464865	1464904	(TAAC)n	Simple_repeat	Other
741	scaffold_002	1465801	1465899	(CGG)n	Simple_repeat	Other
742	scaffold_002	1465927	1465974	(AGTGGCAGC)n	Simple_repeat	Other
743	scaffold_002	1466174	1466208	(CCTACA)n	Simple_repeat	Other
744	scaffold_002	1467378	1467424	(CCTCGA)n	Simple_repeat	Other
745	scaffold_002	1479247	1479292	A-rich	Low_complexity	Other
746	scaffold_002	1481310	1481346	(TGCATA)n	Simple_repeat	Other
747	scaffold_002	1482142	1482164	(A)n	Simple_repeat	Other
748	scaffold_002	1482431	1482462	(GAAAGT)n	Simple_repeat	Other
749	scaffold_002	1482877	1482925	(TTTTC)n	Simple_repeat	Other
750	scaffold_002	1484257	1484310	(AT)n	Simple_repeat	Other
751	scaffold_002	1486345	1486400	(TTCTT)n	Simple_repeat	Other
752	scaffold_002	1486401	1486438	(CTTTTT)n	Simple_repeat	Other
753	scaffold_002	1486449	1486526	(CGATTCA)n	Simple_repeat	Other
754	scaffold_002	1489658	1490004	rnd-1_family-43	Unknown	Other
755	scaffold_002	1490467	1490520	rnd-1_family-63	snRNA	Other
756	scaffold_002	1491714	1491839	rnd-1_family-47	Unknown	Other
757	scaffold_002	1496594	1496646	(TCACCTC)n	Simple_repeat	Other
758	scaffold_002	1498911	1498958	(CTACAT)n	Simple_repeat	Other
759	scaffold_002	1502727	1502828	(CATCATC)n	Simple_repeat	Other
760	scaffold_002	1510514	1510532	(GCC)n	Simple_repeat	Other
761	scaffold_002	1515729	1515766	(CTCTCCT)n	Simple_repeat	Other
762	scaffold_002	1516792	1516850	(ATCAATCT)n	Simple_repeat	Other
763	scaffold_002	1517868	1517964	rnd-3_family-38	Unknown	Other
764	scaffold_002	1519681	1519718	(CCAG)n	Simple_repeat	Other
765	scaffold_002	1531635	1531669	(GCT)n	Simple_repeat	Other
766	scaffold_002	1531670	1531692	(AGCTGC)n	Simple_repeat	Other
767	scaffold_002	1532762	1532796	(TTCTC)n	Simple_repeat	Other
768	scaffold_002	1533384	1533471	(TTCCC)n	Simple_repeat	Other
769	scaffold_002	1533473	1533506	(TCCTCTT)n	Simple_repeat	Other
770	scaffold_002	1535075	1535122	GA-rich	Low_complexity	Other
771	scaffold_002	1537579	1537633	(ATGT)n	Simple_repeat	Other
772	scaffold_002	1537813	1537865	A-rich	Low_complexity	Other
773	scaffold_002	1538193	1538237	A-rich	Low_complexity	Other
774	scaffold_002	1538409	1538434	(AAAAT)n	Simple_repeat	Other
775	scaffold_002	1542305	1542357	A-rich	Low_complexity	Other
776	scaffold_002	1554434	1554459	(TTTTC)n	Simple_repeat	Other
777	scaffold_002	1569234	1569267	(TTCTGGC)n	Simple_repeat	Other
778	scaffold_002	1574596	1574627	(AGA)n	Simple_repeat	Other
779	scaffold_002	1575876	1575886	A-rich	Low_complexity	Other
780	scaffold_002	1575887	1575938	G-rich	Low_complexity	Other
781	scaffold_002	1576167	1576205	(TTGTAT)n	Simple_repeat	Other
782	scaffold_002	1581408	1581437	(AGA)n	Simple_repeat	Other
783	scaffold_002	1585066	1585126	(ATCATC)n	Simple_repeat	Other
784	scaffold_002	1593580	1593700	(CTTC)n	Simple_repeat	Other
785	scaffold_002	1593648	1593724	(TCCA)n	Simple_repeat	Other
786	scaffold_002	1597885	1598122	rnd-1_family-9	LTR/Copia	LTR
787	scaffold_002	1598139	1598208	rnd-1_family-0	DNA/TcMar-Fot1	DNA
788	scaffold_002	1599556	1599605	(CTT)n	Simple_repeat	Other
789	scaffold_002	1606977	1607005	(TTCT)n	Simple_repeat	Other
790	scaffold_002	1608403	1608533	rnd-1_family-4	Unknown	Other
791	scaffold_002	1623442	1623475	(TTTTA)n	Simple_repeat	Other
792	scaffold_002	1625689	1625741	(TATATAG)n	Simple_repeat	Other
793	scaffold_002	1629390	1629480	rnd-4_family-978	Unknown	Other
794	scaffold_002	1629838	1629956	rnd-3_family-38	Unknown	Other
795	scaffold_002	1631884	1631957	rnd-1_family-24	Unknown	Other
796	scaffold_002	1631976	1632112	rnd-1_family-15	Unknown	Other
797	scaffold_002	1631988	1632145	rnd-1_family-14	Unknown	Other
798	scaffold_002	1634010	1634088	rnd-1_family-39	Unknown	Other
799	scaffold_002	1634088	1634197	rnd-1_family-18	Unknown	Other
800	scaffold_002	1634303	1634388	rnd-1_family-31	LTR/Gypsy	LTR
801	scaffold_002	1648564	1648609	rnd-1_family-38	Unknown	Other
802	scaffold_002	1648797	1648938	rnd-1_family-24	Unknown	Other
803	scaffold_002	1649218	1649280	rnd-1_family-98	Unknown	Other
804	scaffold_002	1649876	1649927	GA-rich	Low_complexity	Other
805	scaffold_002	1652931	1652979	(CTTTT)n	Simple_repeat	Other
806	scaffold_002	1656289	1656485	rnd-4_family-327	Unknown	Other
807	scaffold_002	1657211	1657348	rnd-1_family-15	Unknown	Other
808	scaffold_002	1657384	1657449	rnd-1_family-21	Unknown	Other
809	scaffold_002	1657474	1657524	rnd-1_family-69	Unknown	Other
810	scaffold_002	1660312	1660577	rnd-1_family-9	LTR/Copia	LTR
811	scaffold_002	1660623	1661205	rnd-1_family-5	Unknown	Other
812	scaffold_002	1663216	1663278	rnd-1_family-77	Unknown	Other
813	scaffold_002	1663319	1663501	rnd-1_family-65	Unknown	Other
814	scaffold_002	1664748	1664787	(TATAGTT)n	Simple_repeat	Other
815	scaffold_002	1665977	1665995	(TAT)n	Simple_repeat	Other
816	scaffold_002	1667597	1667641	A-rich	Low_complexity	Other
817	scaffold_002	1667820	1667860	(ACTATAA)n	Simple_repeat	Other
818	scaffold_002	1668148	1668238	(ATT)n	Simple_repeat	Other
819	scaffold_002	1668763	1668802	(CTTTTC)n	Simple_repeat	Other
820	scaffold_002	1682591	1682635	(CTCTCC)n	Simple_repeat	Other
821	scaffold_002	1687682	1687715	GA-rich	Low_complexity	Other
822	scaffold_002	1688079	1688141	rnd-4_family-97	Unknown	Other
823	scaffold_002	1691168	1691212	(TCAA)n	Simple_repeat	Other
824	scaffold_002	1693319	1693582	rnd-1_family-0	DNA/TcMar-Fot1	DNA
825	scaffold_002	1705430	1705458	(GTTTTG)n	Simple_repeat	Other
826	scaffold_002	1707052	1707084	(GTCTGG)n	Simple_repeat	Other
827	scaffold_002	1710754	1710781	(T)n	Simple_repeat	Other
828	scaffold_002	1710974	1711003	(AAAT)n	Simple_repeat	Other
829	scaffold_002	1713264	1713305	(CTTTT)n	Simple_repeat	Other
830	scaffold_002	1719487	1719515	(TC)n	Simple_repeat	Other
831	scaffold_002	1724168	1724207	(CAAC)n	Simple_repeat	Other
832	scaffold_002	1726185	1726247	(GGTGGTT)n	Simple_repeat	Other
833	scaffold_002	1736010	1736066	rnd-1_family-2	Unknown	Other
834	scaffold_002	1744170	1744200	(TG)n	Simple_repeat	Other
835	scaffold_002	1754206	1754301	rnd-1_family-75	Unknown	Other
836	scaffold_002	1771336	1771369	G-rich	Low_complexity	Other
837	scaffold_002	1783191	1783224	(AAGAA)n	Simple_repeat	Other
838	scaffold_002	1783319	1783358	(GACCGA)n	Simple_repeat	Other
839	scaffold_002	1786413	1786443	(GTAGCC)n	Simple_repeat	Other
840	scaffold_002	1787916	1787945	(TGAT)n	Simple_repeat	Other
841	scaffold_002	1788064	1788106	A-rich	Low_complexity	Other
842	scaffold_002	1793085	1793125	(GATGAT)n	Simple_repeat	Other
843	scaffold_002	1802378	1802429	(GTGAA)n	Simple_repeat	Other
844	scaffold_002	1803634	1803736	rnd-1_family-42	Unknown	Other
845	scaffold_002	1847079	1847136	(ATCTAC)n	Simple_repeat	Other
846	scaffold_002	1848090	1848295	rnd-1_family-19	Unknown	Other
847	scaffold_002	1852707	1852830	rnd-1_family-4	Unknown	Other
848	scaffold_002	1855529	1855551	(T)n	Simple_repeat	Other
849	scaffold_002	1860256	1860388	rnd-1_family-4	Unknown	Other
850	scaffold_002	1864390	1864470	rnd-1_family-68	Unknown	Other
851	scaffold_002	1864540	1864593	rnd-1_family-17	Unknown	Other
852	scaffold_002	1864787	1864823	A-rich	Low_complexity	Other
853	scaffold_002	1870243	1870355	rnd-3_family-66	Unknown	Other
854	scaffold_002	1872780	1873079	rnd-1_family-43	Unknown	Other
855	scaffold_002	1875424	1875859	rnd-1_family-2	Unknown	Other
856	scaffold_002	1879588	1879616	A-rich	Low_complexity	Other
857	scaffold_002	1885582	1885639	GA-rich	Low_complexity	Other
858	scaffold_002	1892261	1892288	(TCTTG)n	Simple_repeat	Other
859	scaffold_002	1905516	1905546	(ACATAA)n	Simple_repeat	Other
860	scaffold_002	1909383	1909419	(AAGA)n	Simple_repeat	Other
861	scaffold_002	1916965	1916996	(CTC)n	Simple_repeat	Other
862	scaffold_002	1922008	1922042	(TCGGCA)n	Simple_repeat	Other
863	scaffold_002	1922390	1922427	GA-rich	Low_complexity	Other
864	scaffold_002	1934457	1934515	G-rich	Low_complexity	Other
865	scaffold_002	1935044	1935102	rnd-4_family-327	Unknown	Other
866	scaffold_002	1936428	1936458	GA-rich	Low_complexity	Other
867	scaffold_002	1953590	1953632	rnd-1_family-29	Unknown	Other
868	scaffold_002	1965619	1965690	rnd-1_family-38	Unknown	Other
869	scaffold_002	1965795	1965864	rnd-1_family-80	Unknown	Other
870	scaffold_002	1965813	1965883	rnd-1_family-3	Unknown	Other
871	scaffold_002	1966056	1966089	(ATTGAA)n	Simple_repeat	Other
872	scaffold_002	1980525	1980566	A-rich	Low_complexity	Other
873	scaffold_002	1994760	1994889	rnd-1_family-97	Unknown	Other
874	scaffold_002	1996002	1996026	(TGA)n	Simple_repeat	Other
875	scaffold_002	2005517	2005568	(TGCTGG)n	Simple_repeat	Other
876	scaffold_002	2010637	2010680	GA-rich	Low_complexity	Other
877	scaffold_002	2027622	2027643	(AT)n	Simple_repeat	Other
878	scaffold_002	2040258	2040293	(T)n	Simple_repeat	Other
879	scaffold_002	2040732	2041065	rnd-1_family-47	Unknown	Other
880	scaffold_002	2042577	2042607	(GAGGAA)n	Simple_repeat	Other
881	scaffold_002	2042608	2042620	GA-rich	Low_complexity	Other
882	scaffold_002	2042859	2042890	(GAGGAA)n	Simple_repeat	Other
883	scaffold_002	2043007	2043079	(AAGCAG)n	Simple_repeat	Other
884	scaffold_002	2043144	2043198	(GAC)n	Simple_repeat	Other
885	scaffold_002	2044766	2044845	GA-rich	Low_complexity	Other
886	scaffold_002	2052249	2052270	(A)n	Simple_repeat	Other
887	scaffold_002	2054184	2054224	A-rich	Low_complexity	Other
888	scaffold_002	2055735	2055766	A-rich	Low_complexity	Other
889	scaffold_002	2057341	2057378	(TCCGTAC)n	Simple_repeat	Other
890	scaffold_002	2062164	2062182	(TTC)n	Simple_repeat	Other
891	scaffold_002	2063508	2063567	rnd-1_family-36	Unknown	Other
892	scaffold_002	2093260	2093308	rnd-1_family-38	Unknown	Other
893	scaffold_002	2096500	2096549	(TTTGAC)n	Simple_repeat	Other
894	scaffold_002	2100206	2100260	(TGGTTT)n	Simple_repeat	Other
895	scaffold_002	2114368	2114485	(G)n	Simple_repeat	Other
896	scaffold_003	5	126	rnd-1_family-2	Unknown	Other
897	scaffold_003	529	593	GA-rich	Low_complexity	Other
898	scaffold_003	1033	1106	(GAC)n	Simple_repeat	Other
899	scaffold_003	19495	19547	rnd-1_family-58	Unknown	Other
900	scaffold_003	19657	19681	(TATT)n	Simple_repeat	Other
901	scaffold_003	20020	20060	rnd-1_family-58	Unknown	Other
902	scaffold_003	23396	23427	(AGC)n	Simple_repeat	Other
903	scaffold_003	27529	27655	rnd-1_family-85	Unknown	Other
904	scaffold_003	28025	28076	rnd-1_family-40	Unknown	Other
905	scaffold_003	32833	32872	(TATC)n	Simple_repeat	Other
906	scaffold_003	39945	39968	(A)n	Simple_repeat	Other
907	scaffold_003	41261	41291	(TTCCCC)n	Simple_repeat	Other
908	scaffold_003	52815	52871	G-rich	Low_complexity	Other
909	scaffold_003	53133	53163	(TC)n	Simple_repeat	Other
910	scaffold_003	59275	59414	rnd-1_family-53	Unknown	Other
911	scaffold_003	60067	60204	rnd-1_family-48	Unknown	Other
912	scaffold_003	60205	60365	rnd-1_family-83	Unknown	Other
913	scaffold_003	60656	61295	rnd-1_family-7	LTR/Gypsy	LTR
914	scaffold_003	78178	78304	rnd-1_family-85	Unknown	Other
915	scaffold_003	79693	79819	rnd-1_family-85	Unknown	Other
916	scaffold_003	84514	84659	rnd-4_family-97	Unknown	Other
917	scaffold_003	85033	85300	rnd-1_family-30	Unknown	Other
918	scaffold_003	85301	85414	rnd-1_family-98	Unknown	Other
919	scaffold_003	85853	85959	rnd-1_family-9	LTR/Copia	LTR
920	scaffold_003	86107	86948	rnd-1_family-82	LTR/Copia	LTR
921	scaffold_003	90698	92580	rnd-1_family-0	DNA/TcMar-Fot1	DNA
922	scaffold_003	92597	94478	rnd-1_family-0	DNA/TcMar-Fot1	DNA
923	scaffold_003	96625	96669	(TAGAT)n	Simple_repeat	Other
924	scaffold_003	99921	99947	(TAG)n	Simple_repeat	Other
925	scaffold_003	102296	102349	rnd-1_family-23	Unknown	Other
926	scaffold_003	102350	102946	rnd-1_family-31	LTR/Gypsy	LTR
927	scaffold_003	102950	104689	rnd-1_family-53	Unknown	Other
928	scaffold_003	104713	104752	(TAGTAAG)n	Simple_repeat	Other
929	scaffold_003	104906	104945	(TAAGTAA)n	Simple_repeat	Other
930	scaffold_003	105277	105321	(ATA)n	Simple_repeat	Other
931	scaffold_003	105754	105814	(AACTATA)n	Simple_repeat	Other
932	scaffold_003	106773	106818	A-rich	Low_complexity	Other
933	scaffold_003	107874	107907	(ATTAT)n	Simple_repeat	Other
934	scaffold_003	108382	108466	(A)n	Simple_repeat	Other
935	scaffold_003	108467	108675	rnd-1_family-57	Unknown	Other
936	scaffold_003	110370	112251	rnd-1_family-0	DNA/TcMar-Fot1	DNA
937	scaffold_003	112250	114139	rnd-1_family-99	LTR/Gypsy	LTR
938	scaffold_003	114530	114578	(TCCACG)n	Simple_repeat	Other
939	scaffold_003	117097	117171	rnd-1_family-3	Unknown	Other
940	scaffold_003	118733	118935	rnd-1_family-23	Unknown	Other
941	scaffold_003	119558	119671	rnd-1_family-98	Unknown	Other
942	scaffold_003	119679	121561	rnd-1_family-0	DNA/TcMar-Fot1	DNA
943	scaffold_003	121564	123445	rnd-1_family-0	DNA/TcMar-Fot1	DNA
944	scaffold_003	123508	123540	rnd-1_family-30	Unknown	Other
945	scaffold_003	129058	129118	GA-rich	Low_complexity	Other
946	scaffold_003	133325	133363	(AGTACGG)n	Simple_repeat	Other
947	scaffold_003	138955	139132	rnd-1_family-65	Unknown	Other
948	scaffold_003	142752	142797	G-rich	Low_complexity	Other
949	scaffold_003	143404	143600	rnd-1_family-18	Unknown	Other
950	scaffold_003	144717	144947	rnd-1_family-19	Unknown	Other
951	scaffold_003	152007	152110	(CAACC)n	Simple_repeat	Other
952	scaffold_003	162743	162797	rnd-3_family-66	Unknown	Other
953	scaffold_003	166702	166765	rnd-1_family-77	Unknown	Other
954	scaffold_003	167110	167327	rnd-1_family-61	Unknown	Other
955	scaffold_003	168582	168611	GA-rich	Low_complexity	Other
956	scaffold_003	175585	175621	(CTTTCCATC)n	Simple_repeat	Other
957	scaffold_003	178270	178330	rnd-1_family-4	Unknown	Other
958	scaffold_003	191386	191442	G-rich	Low_complexity	Other
959	scaffold_003	199062	199112	(CATGAATTG)n	Simple_repeat	Other
960	scaffold_003	223254	223289	GA-rich	Low_complexity	Other
961	scaffold_003	223290	223318	(GTAGA)n	Simple_repeat	Other
962	scaffold_003	223319	223330	GA-rich	Low_complexity	Other
963	scaffold_003	223353	223381	(AGAA)n	Simple_repeat	Other
964	scaffold_003	225830	225870	(TTTGCTT)n	Simple_repeat	Other
965	scaffold_003	226099	226146	(CTATA)n	Simple_repeat	Other
966	scaffold_003	229857	229902	(AAACCC)n	Simple_repeat	Other
967	scaffold_003	229903	229951	A-rich	Low_complexity	Other
968	scaffold_003	230291	230319	(CGTCTA)n	Simple_repeat	Other
969	scaffold_003	239646	239689	(GAAGAAGAG)n	Simple_repeat	Other
970	scaffold_003	241419	241465	(TGA)n	Simple_repeat	Other
971	scaffold_003	242085	242109	(CCAG)n	Simple_repeat	Other
972	scaffold_003	248576	248610	G-rich	Low_complexity	Other
973	scaffold_003	256579	256609	(TCTT)n	Simple_repeat	Other
974	scaffold_003	271140	271297	rnd-1_family-97	Unknown	Other
975	scaffold_003	281939	282201	rnd-4_family-327	Unknown	Other
976	scaffold_003	283728	283937	rnd-1_family-43	Unknown	Other
977	scaffold_003	291764	291827	rnd-1_family-77	Unknown	Other
978	scaffold_003	291852	292013	rnd-1_family-65	Unknown	Other
979	scaffold_003	297887	297936	A-rich	Low_complexity	Other
980	scaffold_003	298233	298257	(CTT)n	Simple_repeat	Other
981	scaffold_003	302264	302352	rnd-1_family-32	Unknown	Other
982	scaffold_003	302287	302363	rnd-1_family-3	Unknown	Other
983	scaffold_003	307518	307581	(TCAT)n	Simple_repeat	Other
984	scaffold_003	314080	314113	G-rich	Low_complexity	Other
985	scaffold_003	314490	314646	rnd-1_family-97	Unknown	Other
986	scaffold_003	316870	316937	(TCCTCA)n	Simple_repeat	Other
987	scaffold_003	316938	316974	(CAT)n	Simple_repeat	Other
988	scaffold_003	317116	317148	(TCT)n	Simple_repeat	Other
989	scaffold_003	334038	334075	(CATCCC)n	Simple_repeat	Other
990	scaffold_003	336418	336448	(CATTCG)n	Simple_repeat	Other
991	scaffold_003	351671	351716	GA-rich	Low_complexity	Other
992	scaffold_003	362591	362622	(CATCTT)n	Simple_repeat	Other
993	scaffold_003	366034	366066	A-rich	Low_complexity	Other
994	scaffold_003	366195	366260	(CGGTCA)n	Simple_repeat	Other
995	scaffold_003	380463	380515	(GTG)n	Simple_repeat	Other
996	scaffold_003	387291	387299	(GGTGGC)n	Simple_repeat	Other
997	scaffold_003	387300	387321	(GGC)n	Simple_repeat	Other
998	scaffold_003	387322	387329	(GGTGGC)n	Simple_repeat	Other
999	scaffold_003	389872	389903	(CCGAG)n	Simple_repeat	Other
1000	scaffold_003	394236	394267	(CCCAG)n	Simple_repeat	Other
1001	scaffold_003	397889	398241	rnd-1_family-2	Unknown	Other
1002	scaffold_003	403250	403373	rnd-1_family-41	Unknown	Other
1003	scaffold_003	409229	409267	(TGTA)n	Simple_repeat	Other
1004	scaffold_003	409560	409587	(TCACA)n	Simple_repeat	Other
1005	scaffold_003	416240	416305	rnd-4_family-978	Unknown	Other
1006	scaffold_003	419791	419860	rnd-1_family-17	Unknown	Other
1007	scaffold_003	419809	419893	rnd-1_family-32	Unknown	Other
1008	scaffold_003	419934	419999	rnd-1_family-64	Unknown	Other
1009	scaffold_003	420103	420129	A-rich	Low_complexity	Other
1010	scaffold_003	425290	425357	(TCCTTC)n	Simple_repeat	Other
1011	scaffold_003	429309	429692	rnd-1_family-62	snRNA	Other
1012	scaffold_003	439672	439695	(CGA)n	Simple_repeat	Other
1013	scaffold_003	445217	445251	(TTC)n	Simple_repeat	Other
1014	scaffold_003	451612	451648	(TACAA)n	Simple_repeat	Other
1015	scaffold_003	462093	462128	(GTATG)n	Simple_repeat	Other
1016	scaffold_003	478511	478545	rnd-1_family-29	Unknown	Other
1017	scaffold_003	498570	498629	(ACCACC)n	Simple_repeat	Other
1018	scaffold_003	500446	500555	(GCT)n	Simple_repeat	Other
1019	scaffold_003	500892	500941	(CCTCCA)n	Simple_repeat	Other
1020	scaffold_003	509659	509690	(TCCCCA)n	Simple_repeat	Other
1021	scaffold_003	509972	510010	(GGTGCG)n	Simple_repeat	Other
1022	scaffold_003	513204	513234	(CTAGT)n	Simple_repeat	Other
1023	scaffold_003	514111	514317	rnd-1_family-19	Unknown	Other
1024	scaffold_003	518192	518239	(TTGA)n	Simple_repeat	Other
1025	scaffold_003	523553	523570	(A)n	Simple_repeat	Other
1026	scaffold_003	524781	524976	rnd-1_family-65	Unknown	Other
1027	scaffold_003	525017	525080	rnd-1_family-77	Unknown	Other
1028	scaffold_003	527127	527164	(AAAGT)n	Simple_repeat	Other
1029	scaffold_003	531188	531225	(CACACTC)n	Simple_repeat	Other
1030	scaffold_003	538949	539005	(AATGAC)n	Simple_repeat	Other
1031	scaffold_003	544697	544716	(A)n	Simple_repeat	Other
1032	scaffold_003	545119	545186	rnd-4_family-97	Unknown	Other
1033	scaffold_003	553813	553850	(CATCCT)n	Simple_repeat	Other
1034	scaffold_003	557203	557222	(TA)n	Simple_repeat	Other
1035	scaffold_003	574968	575085	rnd-1_family-12	Unknown	Other
1036	scaffold_003	575086	575109	rnd-3_family-66	Unknown	Other
1037	scaffold_003	578733	578766	A-rich	Low_complexity	Other
1038	scaffold_003	581692	581727	(AAGTCC)n	Simple_repeat	Other
1039	scaffold_003	585406	585522	rnd-4_family-905	Unknown	Other
1040	scaffold_003	586729	587158	rnd-4_family-327	Unknown	Other
1041	scaffold_003	588441	588554	rnd-4_family-905	Unknown	Other
1042	scaffold_003	593848	593937	rnd-4_family-905	Unknown	Other
1043	scaffold_003	601930	601964	(TAAGTT)n	Simple_repeat	Other
1044	scaffold_003	604134	604165	(TTTCC)n	Simple_repeat	Other
1045	scaffold_003	627697	627789	(G)n	Simple_repeat	Other
1046	scaffold_003	627858	627880	(C)n	Simple_repeat	Other
1047	scaffold_003	628179	628210	(ATC)n	Simple_repeat	Other
1048	scaffold_003	629194	629261	GA-rich	Low_complexity	Other
1049	scaffold_003	629274	629531	rnd-1_family-3	Unknown	Other
1050	scaffold_003	629468	629539	rnd-1_family-32	Unknown	Other
1051	scaffold_003	629536	629625	rnd-1_family-88	Unknown	Other
1052	scaffold_003	629630	629653	(TTAG)n	Simple_repeat	Other
1053	scaffold_003	629696	629928	rnd-1_family-19	Unknown	Other
1054	scaffold_003	629938	630031	rnd-1_family-75	Unknown	Other
1055	scaffold_003	633133	633248	rnd-4_family-978	Unknown	Other
1056	scaffold_003	637431	637510	rnd-1_family-36	Unknown	Other
1057	scaffold_003	637702	637772	rnd-1_family-3	Unknown	Other
1058	scaffold_003	638013	638081	rnd-1_family-46	LINE/Tad1	LINE
1059	scaffold_003	648940	648981	(CT)n	Simple_repeat	Other
1060	scaffold_003	649151	649233	rnd-1_family-39	Unknown	Other
1061	scaffold_003	650913	650978	rnd-3_family-38	Unknown	Other
1062	scaffold_003	674001	674053	rnd-4_family-293	Unknown	Other
1063	scaffold_003	678155	678194	(CTT)n	Simple_repeat	Other
1064	scaffold_003	678257	678293	(CTTCTG)n	Simple_repeat	Other
1065	scaffold_003	680112	680198	rnd-1_family-75	Unknown	Other
1066	scaffold_003	680252	680334	rnd-1_family-25	Unknown	Other
1067	scaffold_003	683494	683521	rnd-1_family-36	Unknown	Other
1068	scaffold_003	706365	706394	A-rich	Low_complexity	Other
1069	scaffold_003	719363	719395	(ATGGTG)n	Simple_repeat	Other
1070	scaffold_003	740373	740422	(GCCGCT)n	Simple_repeat	Other
1071	scaffold_003	745645	745662	(GCC)n	Simple_repeat	Other
1072	scaffold_003	747855	747900	(CTT)n	Simple_repeat	Other
1073	scaffold_003	748353	748391	(TCCTGC)n	Simple_repeat	Other
1074	scaffold_003	764104	764193	rnd-1_family-4	Unknown	Other
1075	scaffold_003	766753	766861	rnd-3_family-66	Unknown	Other
1076	scaffold_003	795263	795299	rnd-1_family-3	Unknown	Other
1077	scaffold_003	795387	795454	rnd-1_family-3	Unknown	Other
1078	scaffold_003	795460	795508	rnd-1_family-68	Unknown	Other
1079	scaffold_003	802383	802450	(TGTATAC)n	Simple_repeat	Other
1080	scaffold_003	802418	802455	(CTGTGTG)n	Simple_repeat	Other
1081	scaffold_003	807261	807308	(TGTAG)n	Simple_repeat	Other
1082	scaffold_003	814980	815014	(CGGAAT)n	Simple_repeat	Other
1083	scaffold_003	816400	816434	GA-rich	Low_complexity	Other
1084	scaffold_003	817633	817649	(TCT)n	Simple_repeat	Other
1085	scaffold_003	827340	827382	(CAATCTT)n	Simple_repeat	Other
1086	scaffold_003	827515	827582	(CCAAG)n	Simple_repeat	Other
1087	scaffold_003	827795	827838	(CTCAGC)n	Simple_repeat	Other
1088	scaffold_003	839510	839544	(TGTTCC)n	Simple_repeat	Other
1089	scaffold_003	839644	839697	(TGC)n	Simple_repeat	Other
1090	scaffold_003	840147	840165	(GCT)n	Simple_repeat	Other
1091	scaffold_003	841505	841535	A-rich	Low_complexity	Other
1092	scaffold_003	845847	845880	(ATCTTG)n	Simple_repeat	Other
1093	scaffold_003	853637	853673	(TCTTCC)n	Simple_repeat	Other
1094	scaffold_003	856095	856227	rnd-1_family-12	Unknown	Other
1095	scaffold_003	856228	856327	rnd-3_family-66	Unknown	Other
1096	scaffold_003	860374	860580	rnd-1_family-57	Unknown	Other
1097	scaffold_003	861853	861918	rnd-1_family-55	Unknown	Other
1098	scaffold_003	862828	862907	rnd-4_family-327	Unknown	Other
1099	scaffold_003	862926	863303	rnd-4_family-327	Unknown	Other
1100	scaffold_003	868131	868196	rnd-1_family-49	Unknown	Other
1101	scaffold_003	869388	869751	rnd-1_family-43	Unknown	Other
1102	scaffold_003	883190	883227	(CTCCTT)n	Simple_repeat	Other
1103	scaffold_003	883880	883903	(AAAG)n	Simple_repeat	Other
1104	scaffold_003	884602	884635	(TTC)n	Simple_repeat	Other
1105	scaffold_003	888751	888809	A-rich	Low_complexity	Other
1106	scaffold_003	889595	889663	(TTCTGTG)n	Simple_repeat	Other
1107	scaffold_003	893937	894051	rnd-3_family-66	Unknown	Other
1108	scaffold_003	913263	913311	(TCCAGC)n	Simple_repeat	Other
1109	scaffold_003	918331	918360	A-rich	Low_complexity	Other
1110	scaffold_003	919655	919689	GA-rich	Low_complexity	Other
1111	scaffold_003	921793	921837	(ATTTTTC)n	Simple_repeat	Other
1112	scaffold_003	928290	928324	(TTTC)n	Simple_repeat	Other
1113	scaffold_003	934970	935044	(CTTGGC)n	Simple_repeat	Other
1114	scaffold_003	937570	937624	(GAT)n	Simple_repeat	Other
1115	scaffold_003	943607	943639	(AACATC)n	Simple_repeat	Other
1116	scaffold_003	945514	946129	rnd-1_family-11	DNA/TcMar-Fot1	DNA
1117	scaffold_003	951494	951528	(ATAAAT)n	Simple_repeat	Other
1118	scaffold_003	951657	951689	(T)n	Simple_repeat	Other
1119	scaffold_003	951991	952043	(TTTTCTG)n	Simple_repeat	Other
1120	scaffold_003	953014	953043	(CGAG)n	Simple_repeat	Other
1121	scaffold_003	955196	955221	(GATA)n	Simple_repeat	Other
1122	scaffold_003	964810	964845	A-rich	Low_complexity	Other
1123	scaffold_003	964871	964897	A-rich	Low_complexity	Other
1124	scaffold_003	970654	970694	(AAGCCC)n	Simple_repeat	Other
1125	scaffold_003	973338	973368	A-rich	Low_complexity	Other
1126	scaffold_003	973369	973394	(AAGAA)n	Simple_repeat	Other
1127	scaffold_003	975637	975671	GA-rich	Low_complexity	Other
1128	scaffold_003	981639	981682	(CATGTA)n	Simple_repeat	Other
1129	scaffold_003	1012674	1012724	(CT)n	Simple_repeat	Other
1130	scaffold_003	1016632	1016679	(GACGAG)n	Simple_repeat	Other
1131	scaffold_003	1016788	1016819	(TCCAG)n	Simple_repeat	Other
1132	scaffold_003	1017104	1017139	(TCTGT)n	Simple_repeat	Other
1133	scaffold_003	1021053	1021121	(TTCTTCT)n	Simple_repeat	Other
1134	scaffold_003	1021490	1021522	(CTTC)n	Simple_repeat	Other
1135	scaffold_003	1025701	1025844	rnd-4_family-97	Unknown	Other
1136	scaffold_003	1028451	1028823	rnd-1_family-2	Unknown	Other
1137	scaffold_003	1035347	1035646	rnd-1_family-48	Unknown	Other
1138	scaffold_003	1039540	1039587	(CCGCTG)n	Simple_repeat	Other
1139	scaffold_003	1042212	1042317	rnd-1_family-12	Unknown	Other
1140	scaffold_003	1042243	1042524	rnd-3_family-66	Unknown	Other
1141	scaffold_003	1046415	1046447	(CTT)n	Simple_repeat	Other
1142	scaffold_003	1046494	1046545	(TCATCT)n	Simple_repeat	Other
1143	scaffold_003	1058215	1058255	(CTCTTC)n	Simple_repeat	Other
1144	scaffold_003	1059735	1059770	A-rich	Low_complexity	Other
1145	scaffold_003	1060456	1060485	(AG)n	Simple_repeat	Other
1146	scaffold_003	1061714	1061751	(CTCTTTT)n	Simple_repeat	Other
1147	scaffold_003	1074176	1074218	(TTTCCA)n	Simple_repeat	Other
1148	scaffold_003	1079906	1079933	(TGGTGA)n	Simple_repeat	Other
1149	scaffold_003	1083156	1083317	rnd-1_family-97	Unknown	Other
1150	scaffold_003	1087707	1087744	(ACGCCG)n	Simple_repeat	Other
1151	scaffold_003	1110391	1110420	(CTTTT)n	Simple_repeat	Other
1152	scaffold_003	1115248	1115280	(GCAGCC)n	Simple_repeat	Other
1153	scaffold_003	1120868	1120924	(GAACCT)n	Simple_repeat	Other
1154	scaffold_003	1124914	1124949	(CTCGTCT)n	Simple_repeat	Other
1155	scaffold_003	1137685	1137748	(ACTGAG)n	Simple_repeat	Other
1156	scaffold_003	1141398	1141557	rnd-1_family-48	Unknown	Other
1157	scaffold_003	1141657	1141692	(TAAC)n	Simple_repeat	Other
1158	scaffold_003	1144312	1144394	rnd-1_family-55	Unknown	Other
1159	scaffold_003	1152913	1153283	rnd-1_family-43	Unknown	Other
1160	scaffold_003	1174133	1174153	(T)n	Simple_repeat	Other
1161	scaffold_003	1175244	1175279	(GGATTT)n	Simple_repeat	Other
1162	scaffold_003	1175495	1175513	(AT)n	Simple_repeat	Other
1163	scaffold_003	1180847	1180892	(CGGAGA)n	Simple_repeat	Other
1164	scaffold_003	1184396	1184430	rnd-3_family-38	Unknown	Other
1165	scaffold_003	1189531	1189618	(TGCTTC)n	Simple_repeat	Other
1166	scaffold_003	1189914	1189946	(ACCCCA)n	Simple_repeat	Other
1167	scaffold_003	1192506	1192529	(GC)n	Simple_repeat	Other
1168	scaffold_003	1208199	1208240	(TCGTTC)n	Simple_repeat	Other
1169	scaffold_003	1224917	1224938	(TCA)n	Simple_repeat	Other
1170	scaffold_003	1229881	1229937	(CTTCAT)n	Simple_repeat	Other
1171	scaffold_003	1237782	1237817	(ACAGAG)n	Simple_repeat	Other
1172	scaffold_003	1243209	1243250	(TTTATCT)n	Simple_repeat	Other
1173	scaffold_003	1248908	1248940	GA-rich	Low_complexity	Other
1174	scaffold_003	1257542	1257651	(GCT)n	Simple_repeat	Other
1175	scaffold_003	1262074	1262118	rnd-1_family-68	Unknown	Other
1176	scaffold_003	1262198	1262276	rnd-1_family-3	Unknown	Other
1177	scaffold_003	1262369	1264223	rnd-1_family-0	DNA/TcMar-Fot1	DNA
1178	scaffold_003	1264208	1264234	rnd-1_family-11	DNA/TcMar-Fot1	DNA
1179	scaffold_003	1264747	1264925	rnd-1_family-4	Unknown	Other
1180	scaffold_003	1265036	1265195	rnd-1_family-57	Unknown	Other
1181	scaffold_003	1265287	1265321	(CTCCTTT)n	Simple_repeat	Other
1182	scaffold_003	1270421	1270491	(TCTTCA)n	Simple_repeat	Other
1183	scaffold_003	1275061	1275121	(CTCTT)n	Simple_repeat	Other
1184	scaffold_003	1276885	1276917	(CCACAA)n	Simple_repeat	Other
1185	scaffold_003	1305313	1305344	(CAG)n	Simple_repeat	Other
1186	scaffold_003	1338641	1338667	(TC)n	Simple_repeat	Other
1187	scaffold_003	1354132	1354174	(TTCCTTT)n	Simple_repeat	Other
1188	scaffold_003	1354214	1354303	rnd-1_family-4	Unknown	Other
1189	scaffold_003	1354759	1354789	A-rich	Low_complexity	Other
1190	scaffold_003	1354794	1354882	(G)n	Simple_repeat	Other
1191	scaffold_003	1355131	1355174	(CAATCACA)n	Simple_repeat	Other
1192	scaffold_003	1367303	1367359	(CTCCAGT)n	Simple_repeat	Other
1193	scaffold_003	1371892	1371920	(CCTAC)n	Simple_repeat	Other
1194	scaffold_003	1371946	1371972	(CCTCT)n	Simple_repeat	Other
1195	scaffold_003	1375752	1375775	(GA)n	Simple_repeat	Other
1196	scaffold_003	1379196	1379238	(CAGATAG)n	Simple_repeat	Other
1197	scaffold_003	1388572	1388604	(CTGAAC)n	Simple_repeat	Other
1198	scaffold_003	1388674	1388737	(CTGAAC)n	Simple_repeat	Other
1199	scaffold_003	1397181	1397206	(GCTTG)n	Simple_repeat	Other
1200	scaffold_003	1400986	1401011	(TGCTGT)n	Simple_repeat	Other
1201	scaffold_003	1418031	1418117	(AAGCCCATA)n	Simple_repeat	Other
1202	scaffold_003	1418508	1418542	(AAAGAAGC)n	Simple_repeat	Other
1203	scaffold_003	1419395	1419523	rnd-1_family-4	Unknown	Other
1204	scaffold_003	1424127	1424148	(A)n	Simple_repeat	Other
1205	scaffold_003	1426166	1426212	A-rich	Low_complexity	Other
1206	scaffold_003	1432753	1432838	rnd-1_family-75	Unknown	Other
1207	scaffold_003	1432896	1433000	rnd-1_family-3	Unknown	Other
1208	scaffold_003	1434716	1434754	(CTC)n	Simple_repeat	Other
1209	scaffold_003	1467175	1467209	(AGAGGC)n	Simple_repeat	Other
1210	scaffold_003	1474306	1474355	rnd-1_family-69	Unknown	Other
1211	scaffold_003	1479504	1479532	(CAAA)n	Simple_repeat	Other
1212	scaffold_003	1483873	1484253	rnd-1_family-62	snRNA	Other
1213	scaffold_003	1488728	1488759	(GCT)n	Simple_repeat	Other
1214	scaffold_003	1489165	1489211	(TGCCGC)n	Simple_repeat	Other
1215	scaffold_003	1490695	1490746	(CCTCAA)n	Simple_repeat	Other
1216	scaffold_003	1492546	1492611	GA-rich	Low_complexity	Other
1217	scaffold_003	1496216	1496245	(CTTC)n	Simple_repeat	Other
1218	scaffold_003	1498212	1498315	rnd-1_family-91	tRNA	Other
1219	scaffold_003	1530521	1530653	rnd-3_family-38	Unknown	Other
1220	scaffold_003	1552825	1552846	(TCA)n	Simple_repeat	Other
1221	scaffold_003	1553780	1553816	(AATA)n	Simple_repeat	Other
1222	scaffold_003	1561451	1561541	rnd-1_family-29	Unknown	Other
1223	scaffold_003	1562273	1562314	(CTCTCCA)n	Simple_repeat	Other
1224	scaffold_003	1569957	1570028	rnd-1_family-94	tRNA	Other
1225	scaffold_003	1570611	1570739	(TCA)n	Simple_repeat	Other
1226	scaffold_003	1571295	1571310	(TTCCCC)n	Simple_repeat	Other
1227	scaffold_003	1571311	1571336	(TCTCTT)n	Simple_repeat	Other
1228	scaffold_003	1571337	1571396	(CTT)n	Simple_repeat	Other
1229	scaffold_003	1573517	1573550	A-rich	Low_complexity	Other
1230	scaffold_003	1588227	1588275	(CGCGAG)n	Simple_repeat	Other
1231	scaffold_003	1589358	1589417	GA-rich	Low_complexity	Other
1232	scaffold_003	1614392	1614492	rnd-1_family-28	Unknown	Other
1233	scaffold_003	1622253	1622709	rnd-1_family-50	Unknown	Other
1234	scaffold_003	1623129	1623163	(TTAC)n	Simple_repeat	Other
1235	scaffold_003	1623165	1623255	(TTACTTGC)n	Simple_repeat	Other
1236	scaffold_003	1623292	1623335	(TTAA)n	Simple_repeat	Other
1237	scaffold_003	1623605	1623977	rnd-1_family-2	Unknown	Other
1238	scaffold_003	1629639	1629655	(A)n	Simple_repeat	Other
1239	scaffold_003	1630189	1630228	(TAGTATG)n	Simple_repeat	Other
1240	scaffold_003	1634644	1634686	(GCCTCCA)n	Simple_repeat	Other
1241	scaffold_003	1637086	1637134	(GTGGCC)n	Simple_repeat	Other
1242	scaffold_003	1637463	1637502	(T)n	Simple_repeat	Other
1243	scaffold_003	1646010	1646063	GA-rich	Low_complexity	Other
1244	scaffold_003	1652146	1652187	G-rich	Low_complexity	Other
1245	scaffold_003	1654646	1654704	(CTGCCA)n	Simple_repeat	Other
1246	scaffold_003	1654709	1654772	(CCTCCAGCT)n	Simple_repeat	Other
1247	scaffold_003	1655465	1655486	(T)n	Simple_repeat	Other
1248	scaffold_003	1660898	1660948	(AGGTCG)n	Simple_repeat	Other
1249	scaffold_003	1661098	1661160	(GGTTGGA)n	Simple_repeat	Other
1250	scaffold_003	1662049	1662122	A-rich	Low_complexity	Other
1251	scaffold_003	1662408	1662457	A-rich	Low_complexity	Other
1252	scaffold_003	1674495	1674516	(A)n	Simple_repeat	Other
1253	scaffold_003	1683316	1683375	(CTCTACT)n	Simple_repeat	Other
1254	scaffold_003	1685796	1685823	(ATGAA)n	Simple_repeat	Other
1255	scaffold_003	1689683	1689727	(ACCTTTC)n	Simple_repeat	Other
1256	scaffold_003	1705351	1705397	(TTCTT)n	Simple_repeat	Other
1257	scaffold_003	1706272	1706310	A-rich	Low_complexity	Other
1258	scaffold_003	1709303	1709351	(GTACGGA)n	Simple_repeat	Other
1259	scaffold_003	1711041	1711059	(TA)n	Simple_repeat	Other
1260	scaffold_003	1711859	1711923	(TCTCTT)n	Simple_repeat	Other
1261	scaffold_003	1715932	1716000	(TGAAGA)n	Simple_repeat	Other
1262	scaffold_003	1719512	1719611	(TCTT)n	Simple_repeat	Other
1263	scaffold_003	1725769	1725827	(CCT)n	Simple_repeat	Other
1264	scaffold_003	1743472	1743612	rnd-1_family-29	Unknown	Other
1265	scaffold_003	1743703	1743737	(AAGA)n	Simple_repeat	Other
1266	scaffold_003	1747410	1747447	(TGATT)n	Simple_repeat	Other
1267	scaffold_003	1753344	1753433	rnd-1_family-91	tRNA	Other
1268	scaffold_003	1757059	1757079	(AGG)n	Simple_repeat	Other
1269	scaffold_003	1757872	1757903	(GGTCCT)n	Simple_repeat	Other
1270	scaffold_003	1758077	1758116	(GACCCG)n	Simple_repeat	Other
1271	scaffold_003	1769253	1769279	(CTT)n	Simple_repeat	Other
1272	scaffold_003	1771628	1771686	(CCCTGGTGG)n	Simple_repeat	Other
1273	scaffold_003	1778647	1778713	(CCTCTCT)n	Simple_repeat	Other
1274	scaffold_003	1785019	1785045	(CTT)n	Simple_repeat	Other
1275	scaffold_003	1785383	1785421	A-rich	Low_complexity	Other
1276	scaffold_003	1791689	1791752	rnd-1_family-77	Unknown	Other
1277	scaffold_003	1791792	1791962	rnd-1_family-65	Unknown	Other
1278	scaffold_003	1796036	1796071	(GATGT)n	Simple_repeat	Other
1279	scaffold_003	1801166	1801198	(AAAAAG)n	Simple_repeat	Other
1280	scaffold_003	1809532	1809572	(CTTTCAT)n	Simple_repeat	Other
1281	scaffold_003	1810663	1810702	(AGATATG)n	Simple_repeat	Other
1282	scaffold_003	1819816	1819861	(TT)n	Simple_repeat	Other
1283	scaffold_003	1823671	1823696	(AAAT)n	Simple_repeat	Other
1284	scaffold_003	1825315	1825343	(TAAGA)n	Simple_repeat	Other
1285	scaffold_003	1842679	1842744	rnd-1_family-13	Unknown	Other
1286	scaffold_003	1846133	1846151	(ATG)n	Simple_repeat	Other
1287	scaffold_003	1852081	1852122	(CCATTT)n	Simple_repeat	Other
1288	scaffold_003	1858496	1858524	(TCT)n	Simple_repeat	Other
1289	scaffold_003	1863798	1863852	(TCTTCC)n	Simple_repeat	Other
1290	scaffold_003	1865392	1865418	(A)n	Simple_repeat	Other
1291	scaffold_003	1865419	1865451	GA-rich	Low_complexity	Other
1292	scaffold_003	1865668	1865694	(CTT)n	Simple_repeat	Other
1293	scaffold_003	1877321	1877373	(GCA)n	Simple_repeat	Other
1294	scaffold_003	1881330	1881377	(CCTCGC)n	Simple_repeat	Other
1295	scaffold_003	1882469	1882519	(GACCAC)n	Simple_repeat	Other
1296	scaffold_003	1887204	1887274	GA-rich	Low_complexity	Other
1297	scaffold_003	1891711	1891737	(AAATC)n	Simple_repeat	Other
1298	scaffold_003	1892211	1892287	(TATAA)n	Simple_repeat	Other
1299	scaffold_003	1897431	1897483	(GTAGCC)n	Simple_repeat	Other
1300	scaffold_003	1901921	1901943	(T)n	Simple_repeat	Other
1301	scaffold_003	1908710	1908733	(TTTTC)n	Simple_repeat	Other
1302	scaffold_003	1909108	1909141	(TTGAT)n	Simple_repeat	Other
1303	scaffold_003	1909475	1909523	(TC)n	Simple_repeat	Other
1304	scaffold_003	1922369	1922395	(AATAT)n	Simple_repeat	Other
1305	scaffold_003	1927823	1927862	(TCTGAA)n	Simple_repeat	Other
1306	scaffold_003	1927844	1927873	(AATCC)n	Simple_repeat	Other
1307	scaffold_003	1931736	1931757	(T)n	Simple_repeat	Other
1308	scaffold_003	1940171	1940192	(AT)n	Simple_repeat	Other
1309	scaffold_003	1941402	1941428	(GAA)n	Simple_repeat	Other
1310	scaffold_003	1943544	1943579	(TCGATA)n	Simple_repeat	Other
1311	scaffold_003	1951530	1951602	(TTT)n	Simple_repeat	Other
1312	scaffold_003	1953350	1953401	GA-rich	Low_complexity	Other
1313	scaffold_003	1956086	1956131	(TTTC)n	Simple_repeat	Other
1314	scaffold_003	1972349	1972381	(TTCAT)n	Simple_repeat	Other
1315	scaffold_003	1983409	1983509	rnd-1_family-97	Unknown	Other
1316	scaffold_003	1983765	1983824	(TTTG)n	Simple_repeat	Other
1317	scaffold_003	1983827	1983897	rnd-1_family-21	Unknown	Other
1318	scaffold_003	1983865	1983997	rnd-1_family-4	Unknown	Other
1319	scaffold_003	1984062	1984107	(TCCT)n	Simple_repeat	Other
1320	scaffold_003	1994080	1994152	(TTCTCT)n	Simple_repeat	Other
1321	scaffold_003	1994418	1994471	A-rich	Low_complexity	Other
1322	scaffold_003	1994955	1994990	(TGCTGG)n	Simple_repeat	Other
1323	scaffold_003	1995349	1995376	(GCT)n	Simple_repeat	Other
1324	scaffold_003	1997295	1997323	(GTTGA)n	Simple_repeat	Other
1325	scaffold_003	2007119	2007285	rnd-3_family-38	Unknown	Other
1326	scaffold_003	2010934	2010977	(TTGTGGA)n	Simple_repeat	Other
1327	scaffold_003	2011448	2011484	(TTTGCTC)n	Simple_repeat	Other
1328	scaffold_003	2015909	2015940	(CCTCCC)n	Simple_repeat	Other
1329	scaffold_003	2017356	2017403	(TTTCCTT)n	Simple_repeat	Other
1330	scaffold_003	2017534	2017590	(CTT)n	Simple_repeat	Other
1331	scaffold_003	2031529	2031563	A-rich	Low_complexity	Other
1332	scaffold_003	2038019	2038229	rnd-1_family-30	Unknown	Other
1333	scaffold_003	2055730	2055923	rnd-1_family-19	Unknown	Other
1334	scaffold_003	2055967	2056348	rnd-1_family-62	snRNA	Other
1335	scaffold_003	2060522	2060551	(TTCTT)n	Simple_repeat	Other
1336	scaffold_003	2060804	2060851	(GCACGG)n	Simple_repeat	Other
1337	scaffold_003	2064452	2064577	(TAC)n	Simple_repeat	Other
1338	scaffold_003	2069761	2069801	(GAC)n	Simple_repeat	Other
1339	scaffold_003	2095751	2095785	(GCTGCGA)n	Simple_repeat	Other
1340	scaffold_003	2096591	2096663	A-rich	Low_complexity	Other
1341	scaffold_003	2099003	2099099	rnd-1_family-94	tRNA	Other
1342	scaffold_003	2100950	2101184	(AGGACC)n	Simple_repeat	Other
1343	scaffold_003	2102603	2102733	rnd-1_family-41	Unknown	Other
1344	scaffold_003	2102781	2102848	(G)n	Simple_repeat	Other
1345	scaffold_004	1	141	rnd-1_family-84	Unknown	Other
1346	scaffold_004	141	259	rnd-4_family-97	Unknown	Other
1347	scaffold_004	5821	5903	rnd-3_family-66	Unknown	Other
1348	scaffold_004	10121	10188	rnd-1_family-5	Unknown	Other
1349	scaffold_004	10302	10673	rnd-1_family-62	snRNA	Other
1350	scaffold_004	35910	36029	(G)n	Simple_repeat	Other
1351	scaffold_004	36103	36141	(C)n	Simple_repeat	Other
1352	scaffold_004	49647	49677	(ATCGTT)n	Simple_repeat	Other
1353	scaffold_004	51954	51992	A-rich	Low_complexity	Other
1354	scaffold_004	55398	55423	(TTTTC)n	Simple_repeat	Other
1355	scaffold_004	55608	55646	GA-rich	Low_complexity	Other
1356	scaffold_004	70908	70951	A-rich	Low_complexity	Other
1357	scaffold_004	71006	71037	GA-rich	Low_complexity	Other
1358	scaffold_004	71294	71355	(CTTT)n	Simple_repeat	Other
1359	scaffold_004	71713	71760	(GCTCAT)n	Simple_repeat	Other
1360	scaffold_004	91060	91074	GA-rich	Low_complexity	Other
1361	scaffold_004	91075	91111	G-rich	Low_complexity	Other
1362	scaffold_004	96384	96424	(CCCT)n	Simple_repeat	Other
1363	scaffold_004	103710	103748	(CCA)n	Simple_repeat	Other
1364	scaffold_004	109817	109923	rnd-3_family-38	Unknown	Other
1365	scaffold_004	120113	120194	(GACAAC)n	Simple_repeat	Other
1366	scaffold_004	125714	125744	(GGACAT)n	Simple_repeat	Other
1367	scaffold_004	126628	126709	rnd-4_family-97	Unknown	Other
1368	scaffold_004	140814	140894	(GGC)n	Simple_repeat	Other
1369	scaffold_004	140901	140947	(CGCGGT)n	Simple_repeat	Other
1370	scaffold_004	143486	143519	(TTTGGG)n	Simple_repeat	Other
1371	scaffold_004	155772	155802	(T)n	Simple_repeat	Other
1372	scaffold_004	155803	155816	(CCCTTTT)n	Simple_repeat	Other
1373	scaffold_004	156660	156692	(T)n	Simple_repeat	Other
1374	scaffold_004	156765	156813	(TCTCT)n	Simple_repeat	Other
1375	scaffold_004	159128	159162	(TTAG)n	Simple_repeat	Other
1376	scaffold_004	159366	159390	(GAGT)n	Simple_repeat	Other
1377	scaffold_004	164483	164538	(TCTC)n	Simple_repeat	Other
1378	scaffold_004	164997	165025	(TGCTCC)n	Simple_repeat	Other
1379	scaffold_004	165280	165312	(CTGCGG)n	Simple_repeat	Other
1380	scaffold_004	167108	167216	(CTGGCT)n	Simple_repeat	Other
1381	scaffold_004	168486	168523	(TTC)n	Simple_repeat	Other
1382	scaffold_004	169160	169202	(TTGGT)n	Simple_repeat	Other
1383	scaffold_004	169846	169874	(TACAGAG)n	Simple_repeat	Other
1384	scaffold_004	169974	170022	(CTAA)n	Simple_repeat	Other
1385	scaffold_004	170590	170641	(TCTGATA)n	Simple_repeat	Other
1386	scaffold_004	171747	171872	rnd-1_family-23	Unknown	Other
1387	scaffold_004	184318	184343	(TTGT)n	Simple_repeat	Other
1388	scaffold_004	185676	185726	(CTTC)n	Simple_repeat	Other
1389	scaffold_004	207381	207413	(CTGATG)n	Simple_repeat	Other
1390	scaffold_004	208042	208066	(TGA)n	Simple_repeat	Other
1391	scaffold_004	211565	211594	(T)n	Simple_repeat	Other
1392	scaffold_004	212173	212213	(TTTTG)n	Simple_repeat	Other
1393	scaffold_004	221956	221991	(CGAAAC)n	Simple_repeat	Other
1394	scaffold_004	223442	223483	(TAGATG)n	Simple_repeat	Other
1395	scaffold_004	223669	223722	(TTTTTCA)n	Simple_repeat	Other
1396	scaffold_004	224794	224825	(AAAAGA)n	Simple_repeat	Other
1397	scaffold_004	240965	241005	(AGGACG)n	Simple_repeat	Other
1398	scaffold_004	244222	244250	(TCTGT)n	Simple_repeat	Other
1399	scaffold_004	244752	244776	(AAGAA)n	Simple_repeat	Other
1400	scaffold_004	247670	247726	GA-rich	Low_complexity	Other
1401	scaffold_004	248456	248538	rnd-1_family-29	Unknown	Other
1402	scaffold_004	250096	250175	rnd-1_family-12	Unknown	Other
1403	scaffold_004	261971	262007	rnd-1_family-92	Unknown	Other
1404	scaffold_004	262279	262344	rnd-1_family-95	Unknown	Other
1405	scaffold_004	264227	264308	rnd-1_family-92	Unknown	Other
1406	scaffold_004	296404	296445	(TAGAAG)n	Simple_repeat	Other
1407	scaffold_004	303692	303710	(A)n	Simple_repeat	Other
1408	scaffold_004	304399	304423	(GAA)n	Simple_repeat	Other
1409	scaffold_004	305036	305086	A-rich	Low_complexity	Other
1410	scaffold_004	312063	312080	(T)n	Simple_repeat	Other
1411	scaffold_004	320069	320100	(CGTCGA)n	Simple_repeat	Other
1412	scaffold_004	326608	326657	(GATCGAT)n	Simple_repeat	Other
1413	scaffold_004	328244	328290	(ACC)n	Simple_repeat	Other
1414	scaffold_004	329024	329399	rnd-1_family-62	snRNA	Other
1415	scaffold_004	339430	339460	A-rich	Low_complexity	Other
1416	scaffold_004	341307	341356	(TTTC)n	Simple_repeat	Other
1417	scaffold_004	343195	343213	(GAG)n	Simple_repeat	Other
1418	scaffold_004	344197	344240	(TGAGGT)n	Simple_repeat	Other
1419	scaffold_004	346089	346106	(ACTGCG)n	Simple_repeat	Other
1420	scaffold_004	346107	346133	(ACT)n	Simple_repeat	Other
1421	scaffold_004	346182	346222	(TGGTATG)n	Simple_repeat	Other
1422	scaffold_004	353536	353603	GA-rich	Low_complexity	Other
1423	scaffold_004	357222	357267	rnd-3_family-38	Unknown	Other
1424	scaffold_004	359562	359594	(TCC)n	Simple_repeat	Other
1425	scaffold_004	365316	365389	(CCTCAA)n	Simple_repeat	Other
1426	scaffold_004	367841	367872	G-rich	Low_complexity	Other
1427	scaffold_004	368616	368648	(GTC)n	Simple_repeat	Other
1428	scaffold_004	373496	373526	(ATCC)n	Simple_repeat	Other
1429	scaffold_004	375584	375624	(GCCGCTG)n	Simple_repeat	Other
1430	scaffold_004	376415	376460	(AACCAA)n	Simple_repeat	Other
1431	scaffold_004	377150	377184	(AGCAAGC)n	Simple_repeat	Other
1432	scaffold_004	377264	377296	(CTCCAC)n	Simple_repeat	Other
1433	scaffold_004	383411	383508	(CT)n	Simple_repeat	Other
1434	scaffold_004	386249	386268	(TTA)n	Simple_repeat	Other
1435	scaffold_004	387456	387556	(G)n	Simple_repeat	Other
1436	scaffold_004	387567	387603	(C)n	Simple_repeat	Other
1437	scaffold_004	387646	387675	(C)n	Simple_repeat	Other
1438	scaffold_004	390985	391003	(A)n	Simple_repeat	Other
1439	scaffold_004	392020	392051	rnd-1_family-3	Unknown	Other
1440	scaffold_004	392052	392121	rnd-1_family-32	Unknown	Other
1441	scaffold_004	392199	392218	(CT)n	Simple_repeat	Other
1442	scaffold_004	392995	393238	rnd-1_family-18	Unknown	Other
1443	scaffold_004	397261	397304	(CTC)n	Simple_repeat	Other
1444	scaffold_004	397444	397478	(TTAG)n	Simple_repeat	Other
1445	scaffold_004	403019	403096	(CATAC)n	Simple_repeat	Other
1446	scaffold_004	403896	404037	rnd-3_family-38	Unknown	Other
1447	scaffold_004	410701	410732	(CTCCAA)n	Simple_repeat	Other
1448	scaffold_004	413626	413676	(CCTCCG)n	Simple_repeat	Other
1449	scaffold_004	415964	416038	(ACTGCC)n	Simple_repeat	Other
1450	scaffold_004	426871	426906	A-rich	Low_complexity	Other
1451	scaffold_004	429331	429356	(CTCCT)n	Simple_repeat	Other
1452	scaffold_004	435573	435606	(TCCCT)n	Simple_repeat	Other
1453	scaffold_004	443678	443711	(CTCTAT)n	Simple_repeat	Other
1454	scaffold_004	459566	459609	(AATC)n	Simple_repeat	Other
1455	scaffold_004	461982	462050	rnd-1_family-4	Unknown	Other
1456	scaffold_004	470238	470275	rnd-1_family-36	Unknown	Other
1457	scaffold_004	470560	470675	rnd-1_family-4	Unknown	Other
1458	scaffold_004	471694	471820	rnd-1_family-4	Unknown	Other
1459	scaffold_004	471791	471863	rnd-1_family-21	Unknown	Other
1460	scaffold_004	471895	471940	rnd-1_family-69	Unknown	Other
1461	scaffold_004	472106	472121	(AGGCG)n	Simple_repeat	Other
1462	scaffold_004	472122	472155	(GGCGAG)n	Simple_repeat	Other
1463	scaffold_004	472156	472179	(AGGCG)n	Simple_repeat	Other
1464	scaffold_004	476664	476697	(AGTGG)n	Simple_repeat	Other
1465	scaffold_004	480169	480207	(GGTTG)n	Simple_repeat	Other
1466	scaffold_004	480541	480574	(ATCCA)n	Simple_repeat	Other
1467	scaffold_004	482947	482977	A-rich	Low_complexity	Other
1468	scaffold_004	498940	499138	rnd-1_family-19	Unknown	Other
1469	scaffold_004	499209	499247	(TCATTT)n	Simple_repeat	Other
1470	scaffold_004	517501	517542	(CCTGCT)n	Simple_repeat	Other
1471	scaffold_004	519171	519194	(T)n	Simple_repeat	Other
1472	scaffold_004	521610	521868	rnd-1_family-63	snRNA	Other
1473	scaffold_004	526258	526564	rnd-1_family-63	snRNA	Other
1474	scaffold_004	554085	554109	(TCCTC)n	Simple_repeat	Other
1475	scaffold_004	560775	560791	(GA)n	Simple_repeat	Other
1476	scaffold_004	585329	585373	(CACGTC)n	Simple_repeat	Other
1477	scaffold_004	595007	595049	(TGTT)n	Simple_repeat	Other
1478	scaffold_004	603608	603634	(AAG)n	Simple_repeat	Other
1479	scaffold_004	604980	605021	(TTCTTCT)n	Simple_repeat	Other
1480	scaffold_004	618743	618775	(TTCTAT)n	Simple_repeat	Other
1481	scaffold_004	618776	618785	(TTCTTA)n	Simple_repeat	Other
1482	scaffold_004	619917	619951	(ATAC)n	Simple_repeat	Other
1483	scaffold_004	625832	625980	rnd-1_family-63	snRNA	Other
1484	scaffold_004	625996	626207	rnd-1_family-63	snRNA	Other
1485	scaffold_004	626266	626415	rnd-1_family-63	snRNA	Other
1486	scaffold_004	626431	626525	rnd-1_family-63	snRNA	Other
1487	scaffold_004	626563	626626	rnd-1_family-63	snRNA	Other
1488	scaffold_004	626670	626694	(AGA)n	Simple_repeat	Other
1489	scaffold_004	626830	626869	rnd-1_family-63	snRNA	Other
1490	scaffold_004	650012	650048	(CTTCCT)n	Simple_repeat	Other
1491	scaffold_004	660892	660930	A-rich	Low_complexity	Other
1492	scaffold_004	665210	665236	(AAG)n	Simple_repeat	Other
1493	scaffold_004	666687	666724	(CACAAG)n	Simple_repeat	Other
1494	scaffold_004	685930	685976	(AATAAG)n	Simple_repeat	Other
1495	scaffold_004	688715	688781	(AGTACCT)n	Simple_repeat	Other
1496	scaffold_004	691281	691322	(TTAGTA)n	Simple_repeat	Other
1497	scaffold_004	691438	691481	(CCACGCA)n	Simple_repeat	Other
1498	scaffold_004	717926	717992	(G)n	Simple_repeat	Other
1499	scaffold_004	718101	718132	(C)n	Simple_repeat	Other
1500	scaffold_004	719573	719847	rnd-1_family-70	Unknown	Other
1501	scaffold_004	725146	725237	rnd-1_family-59	Unknown	Other
1502	scaffold_004	726384	726436	(TTGTCTT)n	Simple_repeat	Other
1503	scaffold_004	739973	741855	rnd-1_family-0	DNA/TcMar-Fot1	DNA
1504	scaffold_004	742326	742343	(G)n	Simple_repeat	Other
1505	scaffold_004	742387	742409	(A)n	Simple_repeat	Other
1506	scaffold_004	742422	742492	(C)n	Simple_repeat	Other
1507	scaffold_004	742816	742871	(TAGT)n	Simple_repeat	Other
1508	scaffold_004	757445	757503	(CTTTTT)n	Simple_repeat	Other
1509	scaffold_004	757513	757611	(G)n	Simple_repeat	Other
1510	scaffold_004	757638	757675	(TTTTA)n	Simple_repeat	Other
1511	scaffold_004	763329	763359	(CGTTTC)n	Simple_repeat	Other
1512	scaffold_004	769887	770227	rnd-1_family-43	Unknown	Other
1513	scaffold_004	771965	772128	rnd-4_family-327	Unknown	Other
1514	scaffold_004	775925	775957	(AT)n	Simple_repeat	Other
1515	scaffold_004	775958	775978	(ATATTT)n	Simple_repeat	Other
1516	scaffold_004	777592	777740	rnd-1_family-97	Unknown	Other
1517	scaffold_004	779974	780025	(GAT)n	Simple_repeat	Other
1518	scaffold_004	780170	780214	(TATG)n	Simple_repeat	Other
1519	scaffold_004	791596	792551	rnd-4_family-293	Unknown	Other
1520	scaffold_004	793210	793229	(AT)n	Simple_repeat	Other
1521	scaffold_004	801686	801734	(CTTTCG)n	Simple_repeat	Other
1522	scaffold_004	801880	801915	A-rich	Low_complexity	Other
1523	scaffold_004	803941	803985	(CTCTCCG)n	Simple_repeat	Other
1524	scaffold_004	810837	810873	(TAGCA)n	Simple_repeat	Other
1525	scaffold_004	813913	813938	(AAAG)n	Simple_repeat	Other
1526	scaffold_004	819466	819525	(TTCTT)n	Simple_repeat	Other
1527	scaffold_004	823757	823841	A-rich	Low_complexity	Other
1528	scaffold_004	824793	824831	GA-rich	Low_complexity	Other
1529	scaffold_004	831705	831743	(CATAGT)n	Simple_repeat	Other
1530	scaffold_004	833090	833143	(GCATAC)n	Simple_repeat	Other
1531	scaffold_004	833713	833761	(GATCAT)n	Simple_repeat	Other
1532	scaffold_004	834128	834245	(ATGACC)n	Simple_repeat	Other
1533	scaffold_004	836700	836883	rnd-1_family-20	Unknown	Other
1534	scaffold_004	838783	838819	(GAGAAC)n	Simple_repeat	Other
1535	scaffold_004	844852	844887	G-rich	Low_complexity	Other
1536	scaffold_004	846724	846798	(GAGCTA)n	Simple_repeat	Other
1537	scaffold_004	852503	852536	GA-rich	Low_complexity	Other
1538	scaffold_004	857426	857473	(GAC)n	Simple_repeat	Other
1539	scaffold_004	860779	860845	rnd-1_family-88	Unknown	Other
1540	scaffold_004	860815	860902	rnd-1_family-32	Unknown	Other
1541	scaffold_004	860838	861088	rnd-1_family-3	Unknown	Other
1542	scaffold_004	862097	862137	rnd-1_family-5	Unknown	Other
1543	scaffold_004	862224	862301	rnd-1_family-3	Unknown	Other
1544	scaffold_004	862247	862309	rnd-1_family-32	Unknown	Other
1545	scaffold_004	883071	883456	rnd-1_family-62	snRNA	Other
1546	scaffold_004	889765	889809	(TTTTA)n	Simple_repeat	Other
1547	scaffold_004	893303	893336	(CTTTT)n	Simple_repeat	Other
1548	scaffold_004	895881	896005	rnd-1_family-4	Unknown	Other
1549	scaffold_004	895973	896037	rnd-1_family-21	Unknown	Other
1550	scaffold_004	898051	898096	GA-rich	Low_complexity	Other
1551	scaffold_004	901949	902026	(TAAC)n	Simple_repeat	Other
1552	scaffold_004	904555	904585	(CAGCCT)n	Simple_repeat	Other
1553	scaffold_004	906940	906971	(CCCAAC)n	Simple_repeat	Other
1554	scaffold_004	915968	915994	(GCCTGG)n	Simple_repeat	Other
1555	scaffold_004	918166	918208	(AACT)n	Simple_repeat	Other
1556	scaffold_004	918209	920087	rnd-1_family-0	DNA/TcMar-Fot1	DNA
1557	scaffold_004	923006	923063	(TGG)n	Simple_repeat	Other
1558	scaffold_004	928867	928896	(TTC)n	Simple_repeat	Other
1559	scaffold_004	931400	931434	(TTTTGT)n	Simple_repeat	Other
1560	scaffold_004	945342	945401	rnd-1_family-64	Unknown	Other
1561	scaffold_004	945412	945504	rnd-1_family-32	Unknown	Other
1562	scaffold_004	945439	945519	rnd-1_family-3	Unknown	Other
1563	scaffold_004	947423	947468	A-rich	Low_complexity	Other
1564	scaffold_004	948407	948453	(AGAATTC)n	Simple_repeat	Other
1565	scaffold_004	948592	948660	G-rich	Low_complexity	Other
1566	scaffold_004	953079	953257	rnd-1_family-4	Unknown	Other
1567	scaffold_004	963058	963095	G-rich	Low_complexity	Other
1568	scaffold_004	973066	973114	(TCATC)n	Simple_repeat	Other
1569	scaffold_004	976625	976647	(GAT)n	Simple_repeat	Other
1570	scaffold_004	979179	979219	GA-rich	Low_complexity	Other
1571	scaffold_004	980335	980363	(CTTC)n	Simple_repeat	Other
1572	scaffold_004	998222	998251	GA-rich	Low_complexity	Other
1573	scaffold_004	1000479	1000513	(CAAG)n	Simple_repeat	Other
1574	scaffold_004	1018945	1018979	A-rich	Low_complexity	Other
1575	scaffold_004	1026036	1026053	(G)n	Simple_repeat	Other
1576	scaffold_004	1026137	1026239	(C)n	Simple_repeat	Other
1577	scaffold_004	1044711	1044756	rnd-1_family-13	Unknown	Other
1578	scaffold_004	1053776	1053815	(TTTCTT)n	Simple_repeat	Other
1579	scaffold_004	1054901	1054968	(TCTTCT)n	Simple_repeat	Other
1580	scaffold_004	1060983	1061011	(TG)n	Simple_repeat	Other
1581	scaffold_004	1068362	1068434	rnd-1_family-9	LTR/Copia	LTR
1582	scaffold_004	1075146	1075208	(AT)n	Simple_repeat	Other
1583	scaffold_004	1082630	1082702	rnd-1_family-76	Unknown	Other
1584	scaffold_004	1098425	1098505	rnd-1_family-4	Unknown	Other
1585	scaffold_004	1103238	1103280	(GTACAGT)n	Simple_repeat	Other
1586	scaffold_004	1103405	1103447	(T)n	Simple_repeat	Other
1587	scaffold_004	1104584	1104607	(AACA)n	Simple_repeat	Other
1588	scaffold_004	1107986	1108020	A-rich	Low_complexity	Other
1589	scaffold_004	1122719	1122939	rnd-1_family-19	Unknown	Other
1590	scaffold_004	1122961	1123163	rnd-1_family-11	DNA/TcMar-Fot1	DNA
1591	scaffold_004	1123164	1123188	(G)n	Simple_repeat	Other
1592	scaffold_004	1123199	1123293	(C)n	Simple_repeat	Other
1593	scaffold_004	1123294	1123437	rnd-1_family-11	DNA/TcMar-Fot1	DNA
1594	scaffold_004	1123459	1124443	rnd-1_family-1	LTR/Gypsy	LTR
1595	scaffold_004	1124437	1124562	rnd-1_family-40	Unknown	Other
1596	scaffold_005	70	117	(C)n	Simple_repeat	Other
1597	scaffold_005	286	329	(CTT)n	Simple_repeat	Other
1598	scaffold_005	25786	25849	rnd-1_family-68	Unknown	Other
1599	scaffold_005	25814	25885	rnd-1_family-64	Unknown	Other
1600	scaffold_005	25896	25951	rnd-1_family-3	Unknown	Other
1601	scaffold_005	25950	26244	rnd-1_family-30	Unknown	Other
1602	scaffold_005	26526	26635	rnd-4_family-978	Unknown	Other
1603	scaffold_005	29745	29780	(TTC)n	Simple_repeat	Other
1604	scaffold_005	65675	65768	GA-rich	Low_complexity	Other
1605	scaffold_005	66079	66123	(GAT)n	Simple_repeat	Other
1606	scaffold_005	66124	66155	(GACGAT)n	Simple_repeat	Other
1607	scaffold_005	68528	68557	(TCTTTT)n	Simple_repeat	Other
1608	scaffold_005	85578	85613	(CCAAAAT)n	Simple_repeat	Other
1609	scaffold_005	87833	87865	GA-rich	Low_complexity	Other
1610	scaffold_005	90527	90555	(AGAA)n	Simple_repeat	Other
1611	scaffold_005	93483	93505	(CAG)n	Simple_repeat	Other
1612	scaffold_005	96107	96161	rnd-3_family-38	Unknown	Other
1613	scaffold_005	98752	98781	(GAA)n	Simple_repeat	Other
1614	scaffold_005	107780	107870	rnd-1_family-55	Unknown	Other
1615	scaffold_005	118774	118811	(CCCAACC)n	Simple_repeat	Other
1616	scaffold_005	118843	118881	A-rich	Low_complexity	Other
1617	scaffold_005	119334	119415	(ATGTGT)n	Simple_repeat	Other
1618	scaffold_005	121799	121839	GA-rich	Low_complexity	Other
1619	scaffold_005	122253	122290	(AAATCA)n	Simple_repeat	Other
1620	scaffold_005	123189	123217	(TGGTTC)n	Simple_repeat	Other
1621	scaffold_005	123429	123494	(TGTATA)n	Simple_repeat	Other
1622	scaffold_005	124795	124836	A-rich	Low_complexity	Other
1623	scaffold_005	125131	125155	(CTAT)n	Simple_repeat	Other
1624	scaffold_005	134111	134148	rnd-4_family-97	Unknown	Other
1625	scaffold_005	135575	135642	rnd-1_family-48	Unknown	Other
1626	scaffold_005	143801	143952	rnd-1_family-2	Unknown	Other
1627	scaffold_005	148596	148634	(TCATCTA)n	Simple_repeat	Other
1628	scaffold_005	148630	148646	(TCC)n	Simple_repeat	Other
1629	scaffold_005	165950	165982	(TCGTCA)n	Simple_repeat	Other
1630	scaffold_005	170984	171009	(TTTC)n	Simple_repeat	Other
1631	scaffold_005	171023	171089	rnd-1_family-48	Unknown	Other
1632	scaffold_005	173892	173971	rnd-1_family-55	Unknown	Other
1633	scaffold_005	173967	174028	rnd-1_family-49	Unknown	Other
1634	scaffold_005	179450	179474	(TCC)n	Simple_repeat	Other
1635	scaffold_005	182519	182553	G-rich	Low_complexity	Other
1636	scaffold_005	185416	185458	(AAT)n	Simple_repeat	Other
1637	scaffold_005	186535	186572	A-rich	Low_complexity	Other
1638	scaffold_005	199479	199503	(TACA)n	Simple_repeat	Other
1639	scaffold_005	207161	207196	(ATTTT)n	Simple_repeat	Other
1640	scaffold_005	209445	209519	rnd-1_family-13	Unknown	Other
1641	scaffold_005	212262	212323	rnd-1_family-75	Unknown	Other
1642	scaffold_005	212331	212395	rnd-1_family-38	Unknown	Other
1643	scaffold_005	212430	212511	rnd-1_family-19	Unknown	Other
1644	scaffold_005	222052	222112	(GTTT)n	Simple_repeat	Other
1645	scaffold_005	222241	222314	rnd-1_family-13	Unknown	Other
1646	scaffold_005	222802	222823	(CTTT)n	Simple_repeat	Other
1647	scaffold_005	223589	223641	G-rich	Low_complexity	Other
1648	scaffold_005	230674	230739	GA-rich	Low_complexity	Other
1649	scaffold_005	231274	231301	GA-rich	Low_complexity	Other
1650	scaffold_005	233560	233621	G-rich	Low_complexity	Other
1651	scaffold_005	233645	233678	(GAGGTA)n	Simple_repeat	Other
1652	scaffold_005	233788	233882	(G)n	Simple_repeat	Other
1653	scaffold_005	233977	233997	(C)n	Simple_repeat	Other
1654	scaffold_005	234381	234434	rnd-1_family-22	Unknown	Other
1655	scaffold_005	235781	235924	rnd-1_family-4	Unknown	Other
1656	scaffold_005	235952	235983	(AAGCA)n	Simple_repeat	Other
1657	scaffold_005	236054	236189	rnd-1_family-31	LTR/Gypsy	LTR
1658	scaffold_005	237930	237961	A-rich	Low_complexity	Other
1659	scaffold_005	240915	240951	(CCGCAC)n	Simple_repeat	Other
1660	scaffold_005	240958	241005	(GGCACC)n	Simple_repeat	Other
1661	scaffold_005	241280	241440	(CATCAG)n	Simple_repeat	Other
1662	scaffold_005	256335	256387	(TTC)n	Simple_repeat	Other
1663	scaffold_005	269164	269201	(TTATCTC)n	Simple_repeat	Other
1664	scaffold_005	285408	285444	(GCC)n	Simple_repeat	Other
1665	scaffold_005	288878	288912	(TC)n	Simple_repeat	Other
1666	scaffold_005	294297	294324	(CTT)n	Simple_repeat	Other
1667	scaffold_005	295032	295097	GA-rich	Low_complexity	Other
1668	scaffold_005	300954	300997	(CTGGTA)n	Simple_repeat	Other
1669	scaffold_005	305011	305070	rnd-1_family-77	Unknown	Other
1670	scaffold_005	305121	305315	rnd-1_family-65	Unknown	Other
1671	scaffold_005	306269	306620	rnd-1_family-43	Unknown	Other
1672	scaffold_005	317209	317316	rnd-1_family-19	Unknown	Other
1673	scaffold_005	317566	317709	rnd-1_family-4	Unknown	Other
1674	scaffold_005	319613	319683	rnd-1_family-49	Unknown	Other
1675	scaffold_005	319773	319817	rnd-1_family-41	Unknown	Other
1676	scaffold_005	322124	322192	rnd-1_family-32	Unknown	Other
1677	scaffold_005	322141	322207	rnd-1_family-17	Unknown	Other
1678	scaffold_005	327346	327374	(ATG)n	Simple_repeat	Other
1679	scaffold_005	327863	327925	rnd-1_family-55	Unknown	Other
1680	scaffold_005	358690	358785	(TCC)n	Simple_repeat	Other
1681	scaffold_005	358745	358794	(GCTCCT)n	Simple_repeat	Other
1682	scaffold_005	367748	367784	(TTCC)n	Simple_repeat	Other
1683	scaffold_005	388661	388740	rnd-1_family-68	Unknown	Other
1684	scaffold_005	388703	388775	rnd-1_family-64	Unknown	Other
1685	scaffold_005	388788	388842	rnd-1_family-32	Unknown	Other
1686	scaffold_005	389016	389398	rnd-1_family-62	snRNA	Other
1687	scaffold_005	389609	389650	(TCTT)n	Simple_repeat	Other
1688	scaffold_005	399002	399057	rnd-1_family-36	Unknown	Other
1689	scaffold_005	412553	412602	(TCGGGGCTC)n	Simple_repeat	Other
1690	scaffold_005	421083	421156	GA-rich	Low_complexity	Other
1691	scaffold_005	423852	423883	(TTGTCA)n	Simple_repeat	Other
1692	scaffold_005	433345	433386	GA-rich	Low_complexity	Other
1693	scaffold_005	439173	439217	(T)n	Simple_repeat	Other
1694	scaffold_005	442803	442855	A-rich	Low_complexity	Other
1695	scaffold_005	458002	458036	(GGTGCGA)n	Simple_repeat	Other
1696	scaffold_005	458791	458826	(TCCTCA)n	Simple_repeat	Other
1697	scaffold_005	474028	474085	A-rich	Low_complexity	Other
1698	scaffold_005	474177	474209	(TCCAAT)n	Simple_repeat	Other
1699	scaffold_005	476072	476106	(CTT)n	Simple_repeat	Other
1700	scaffold_005	476301	476344	(GTGCGGC)n	Simple_repeat	Other
1701	scaffold_005	478545	478612	rnd-1_family-21	Unknown	Other
1702	scaffold_005	478615	478644	(GCAA)n	Simple_repeat	Other
1703	scaffold_005	478660	478758	rnd-1_family-25	Unknown	Other
1704	scaffold_005	481675	481705	(ATGGTC)n	Simple_repeat	Other
1705	scaffold_005	500573	500675	rnd-1_family-65	Unknown	Other
1706	scaffold_005	500918	500992	rnd-1_family-15	Unknown	Other
1707	scaffold_005	501244	501683	rnd-4_family-293	Unknown	Other
1708	scaffold_005	505827	505989	rnd-1_family-4	Unknown	Other
1709	scaffold_005	505996	506051	A-rich	Low_complexity	Other
1710	scaffold_005	506299	506397	rnd-1_family-97	Unknown	Other
1711	scaffold_005	520569	520621	rnd-1_family-85	Unknown	Other
1712	scaffold_005	525933	526170	rnd-1_family-9	LTR/Copia	LTR
1713	scaffold_005	526182	526275	rnd-1_family-3	Unknown	Other
1714	scaffold_005	526287	526352	rnd-1_family-64	Unknown	Other
1715	scaffold_005	527194	527227	(CTTA)n	Simple_repeat	Other
1716	scaffold_005	527388	527427	rnd-1_family-60	Unknown	Other
1717	scaffold_005	528096	528127	(TTTTC)n	Simple_repeat	Other
1718	scaffold_005	537154	537204	(TATAG)n	Simple_repeat	Other
1719	scaffold_005	537301	537333	(ACTCCG)n	Simple_repeat	Other
1720	scaffold_005	538484	538772	rnd-1_family-30	Unknown	Other
1721	scaffold_005	538862	538947	rnd-1_family-42	Unknown	Other
1722	scaffold_005	553279	553317	rnd-1_family-3	Unknown	Other
1723	scaffold_005	553438	553476	rnd-1_family-64	Unknown	Other
1724	scaffold_005	553485	553534	rnd-1_family-81	Unknown	Other
1725	scaffold_005	554030	554136	rnd-1_family-41	Unknown	Other
1726	scaffold_005	566927	567325	rnd-1_family-2	Unknown	Other
1727	scaffold_005	567347	567461	rnd-1_family-98	Unknown	Other
1728	scaffold_005	571704	571928	rnd-1_family-19	Unknown	Other
1729	scaffold_005	572371	572441	rnd-1_family-64	Unknown	Other
1730	scaffold_005	572492	572576	rnd-1_family-32	Unknown	Other
1731	scaffold_005	572646	572662	(G)n	Simple_repeat	Other
1732	scaffold_005	572757	572876	(C)n	Simple_repeat	Other
1733	scaffold_005	576411	576625	rnd-1_family-19	Unknown	Other
1734	scaffold_005	585863	585888	(AGA)n	Simple_repeat	Other
1735	scaffold_005	591195	591247	(TTTCTTA)n	Simple_repeat	Other
1736	scaffold_005	591289	591326	(TCA)n	Simple_repeat	Other
1737	scaffold_005	606052	606078	(AGC)n	Simple_repeat	Other
1738	scaffold_005	607299	607337	(TTTGGAC)n	Simple_repeat	Other
1739	scaffold_005	609974	610054	A-rich	Low_complexity	Other
1740	scaffold_005	610089	610132	(GTCA)n	Simple_repeat	Other
1741	scaffold_005	611323	611354	(AGTATGG)n	Simple_repeat	Other
1742	scaffold_005	611565	611627	(GGTGGCT)n	Simple_repeat	Other
1743	scaffold_005	613556	613619	(GCT)n	Simple_repeat	Other
1744	scaffold_005	613620	613631	(GCTGTT)n	Simple_repeat	Other
1745	scaffold_005	621425	621507	(GGTGCT)n	Simple_repeat	Other
1746	scaffold_005	626026	626072	A-rich	Low_complexity	Other
1747	scaffold_005	640855	640898	(GAT)n	Simple_repeat	Other
1748	scaffold_005	652705	652739	(AAGCCG)n	Simple_repeat	Other
1749	scaffold_005	653287	653322	GA-rich	Low_complexity	Other
1750	scaffold_005	684808	684856	(TTTCTA)n	Simple_repeat	Other
1751	scaffold_005	692921	692972	rnd-3_family-38	Unknown	Other
1752	scaffold_005	710140	710207	(GCT)n	Simple_repeat	Other
1753	scaffold_005	710259	710306	(TCCTGC)n	Simple_repeat	Other
1754	scaffold_005	710307	710366	(CCCTGC)n	Simple_repeat	Other
1755	scaffold_005	710367	710433	(TCCTGC)n	Simple_repeat	Other
1756	scaffold_005	711812	711851	(AGACGA)n	Simple_repeat	Other
1757	scaffold_005	714027	714253	rnd-1_family-19	Unknown	Other
1758	scaffold_005	714249	714426	rnd-1_family-29	Unknown	Other
1759	scaffold_005	717641	717880	rnd-1_family-9	LTR/Copia	LTR
1760	scaffold_005	717878	718010	rnd-1_family-12	Unknown	Other
1761	scaffold_005	722470	722497	(GGGGCT)n	Simple_repeat	Other
1762	scaffold_005	744016	744052	(ATGAGG)n	Simple_repeat	Other
1763	scaffold_005	744704	744753	(CTTTT)n	Simple_repeat	Other
1764	scaffold_005	749864	749980	rnd-3_family-66	Unknown	Other
1765	scaffold_005	751862	751884	(CAG)n	Simple_repeat	Other
1766	scaffold_005	754609	754632	(GAC)n	Simple_repeat	Other
1767	scaffold_005	767764	767792	(TTTCC)n	Simple_repeat	Other
1768	scaffold_005	769186	769233	(CGGCCT)n	Simple_repeat	Other
1769	scaffold_005	771924	771961	GA-rich	Low_complexity	Other
1770	scaffold_005	786837	786937	rnd-4_family-978	Unknown	Other
1771	scaffold_005	787330	787430	(GGAGGT)n	Simple_repeat	Other
1772	scaffold_005	787436	787485	(GCAGTA)n	Simple_repeat	Other
1773	scaffold_005	787531	787572	(GGT)n	Simple_repeat	Other
1774	scaffold_005	798036	798101	(G)n	Simple_repeat	Other
1775	scaffold_005	806705	806725	(TACA)n	Simple_repeat	Other
1776	scaffold_005	826197	826282	(A)n	Simple_repeat	Other
1777	scaffold_005	829692	829754	G-rich	Low_complexity	Other
1778	scaffold_005	829892	829915	(AAG)n	Simple_repeat	Other
1779	scaffold_005	832895	832928	(TCTA)n	Simple_repeat	Other
1780	scaffold_005	839483	839508	(AT)n	Simple_repeat	Other
1781	scaffold_005	846764	846794	(CTTTT)n	Simple_repeat	Other
1782	scaffold_005	858810	858840	(AACT)n	Simple_repeat	Other
1783	scaffold_005	865976	866055	rnd-1_family-68	Unknown	Other
1784	scaffold_005	866018	866092	rnd-1_family-64	Unknown	Other
1785	scaffold_005	866103	866177	rnd-1_family-32	Unknown	Other
1786	scaffold_005	866126	866236	rnd-1_family-3	Unknown	Other
1787	scaffold_005	878809	878878	rnd-1_family-21	Unknown	Other
1788	scaffold_005	878848	878909	rnd-1_family-4	Unknown	Other
1789	scaffold_005	889393	889581	rnd-1_family-30	Unknown	Other
1790	scaffold_005	890092	890229	rnd-1_family-19	Unknown	Other
1791	scaffold_005	891321	891413	rnd-1_family-60	Unknown	Other
1792	scaffold_005	891758	891847	rnd-1_family-9	LTR/Copia	LTR
1793	scaffold_005	895819	895858	(AATG)n	Simple_repeat	Other
1794	scaffold_005	901203	901232	A-rich	Low_complexity	Other
1795	scaffold_005	908187	908300	rnd-3_family-38	Unknown	Other
1796	scaffold_005	933406	933480	rnd-1_family-36	Unknown	Other
1797	scaffold_005	936788	936831	A-rich	Low_complexity	Other
1798	scaffold_005	938944	938980	(ACTCC)n	Simple_repeat	Other
1799	scaffold_005	951850	951974	rnd-1_family-49	Unknown	Other
1800	scaffold_005	953168	953281	rnd-4_family-97	Unknown	Other
1801	scaffold_005	953731	953762	(CCAGGC)n	Simple_repeat	Other
1802	scaffold_005	960625	960665	rnd-1_family-3	Unknown	Other
1803	scaffold_006	88	107	(A)n	Simple_repeat	Other
1804	scaffold_006	3812	3865	(TTCTTC)n	Simple_repeat	Other
1805	scaffold_006	7665	7705	(CTCCTT)n	Simple_repeat	Other
1806	scaffold_006	8508	8578	rnd-1_family-32	Unknown	Other
1807	scaffold_006	12271	12316	(AATGG)n	Simple_repeat	Other
1808	scaffold_006	20067	20086	(GAG)n	Simple_repeat	Other
1809	scaffold_006	23333	23405	(TTCATC)n	Simple_repeat	Other
1810	scaffold_006	23712	23752	(GTCTTC)n	Simple_repeat	Other
1811	scaffold_006	30337	30382	(TCCTCA)n	Simple_repeat	Other
1812	scaffold_006	30593	30634	(GAGATTA)n	Simple_repeat	Other
1813	scaffold_006	42680	42722	(ATTTTCG)n	Simple_repeat	Other
1814	scaffold_006	53439	53476	(GACGAA)n	Simple_repeat	Other
1815	scaffold_006	72109	72214	rnd-1_family-12	Unknown	Other
1816	scaffold_006	72262	72814	rnd-1_family-9	LTR/Copia	LTR
1817	scaffold_006	75497	75568	rnd-1_family-28	Unknown	Other
1818	scaffold_006	75686	75887	rnd-1_family-78	Unknown	Other
1819	scaffold_006	113890	113915	(AGA)n	Simple_repeat	Other
1820	scaffold_006	141371	141411	(AGGTGAA)n	Simple_repeat	Other
1821	scaffold_006	150688	150724	(ATGTTG)n	Simple_repeat	Other
1822	scaffold_006	152751	152792	(ACGAT)n	Simple_repeat	Other
1823	scaffold_006	154733	154894	rnd-1_family-29	Unknown	Other
1824	scaffold_006	156111	156202	rnd-1_family-13	Unknown	Other
1825	scaffold_006	169860	169900	(CATTCAGG)n	Simple_repeat	Other
1826	scaffold_006	175866	175904	(TTCCTTT)n	Simple_repeat	Other
1827	scaffold_006	181249	181295	(TCATC)n	Simple_repeat	Other
1828	scaffold_006	185038	185103	(CCA)n	Simple_repeat	Other
1829	scaffold_006	188374	188415	rnd-4_family-97	Unknown	Other
1830	scaffold_006	191652	191677	(A)n	Simple_repeat	Other
1831	scaffold_006	209507	209541	(GCTGCGT)n	Simple_repeat	Other
1832	scaffold_006	217227	217263	(TCATCCT)n	Simple_repeat	Other
1833	scaffold_006	220274	220323	(CTG)n	Simple_repeat	Other
1834	scaffold_006	247561	247655	rnd-1_family-75	Unknown	Other
1835	scaffold_006	247686	247760	rnd-1_family-88	Unknown	Other
1836	scaffold_006	248440	248535	rnd-1_family-98	Unknown	Other
1837	scaffold_006	254105	254183	(GATGAA)n	Simple_repeat	Other
1838	scaffold_006	255475	255506	(AGA)n	Simple_repeat	Other
1839	scaffold_006	264446	264485	(CTCTCC)n	Simple_repeat	Other
1840	scaffold_006	264739	264796	(GCGGTC)n	Simple_repeat	Other
1841	scaffold_006	266328	266377	(GGAGGC)n	Simple_repeat	Other
1842	scaffold_006	279049	279115	(GTCACCTGAA)n	Simple_repeat	Other
1843	scaffold_006	279539	279567	(CAATT)n	Simple_repeat	Other
1844	scaffold_006	280787	280821	(TCACC)n	Simple_repeat	Other
1845	scaffold_006	287458	287570	(CTGCCA)n	Simple_repeat	Other
1846	scaffold_006	287701	287737	(ACGATG)n	Simple_repeat	Other
1847	scaffold_006	297842	297879	(ATGT)n	Simple_repeat	Other
1848	scaffold_006	316432	316470	G-rich	Low_complexity	Other
1849	scaffold_006	319434	319460	(TGC)n	Simple_repeat	Other
1850	scaffold_006	319874	319919	(CTGCGC)n	Simple_repeat	Other
1851	scaffold_006	320090	320278	(CTGTTG)n	Simple_repeat	Other
1852	scaffold_006	321503	321571	(CTT)n	Simple_repeat	Other
1853	scaffold_006	322721	322823	rnd-1_family-23	Unknown	Other
1854	scaffold_006	329098	329122	(TTGC)n	Simple_repeat	Other
1855	scaffold_006	330683	330797	rnd-3_family-38	Unknown	Other
1856	scaffold_006	339877	339904	(GTG)n	Simple_repeat	Other
1857	scaffold_006	345345	345464	(TCATCA)n	Simple_repeat	Other
1858	scaffold_006	345940	345973	GA-rich	Low_complexity	Other
1859	scaffold_006	362712	362736	(AGGA)n	Simple_repeat	Other
1860	scaffold_006	371235	371291	(GGATGA)n	Simple_repeat	Other
1861	scaffold_006	375159	375197	(T)n	Simple_repeat	Other
1862	scaffold_006	383125	383163	(GAGCA)n	Simple_repeat	Other
1863	scaffold_006	385379	385411	(CAATAC)n	Simple_repeat	Other
1864	scaffold_006	386047	386086	(CTG)n	Simple_repeat	Other
1865	scaffold_006	392849	392891	(GATGTAC)n	Simple_repeat	Other
1866	scaffold_006	397158	397211	(TGAGGA)n	Simple_repeat	Other
1867	scaffold_006	400484	400541	GA-rich	Low_complexity	Other
1868	scaffold_006	400629	400665	(AGCCAC)n	Simple_repeat	Other
1869	scaffold_006	413023	413163	rnd-3_family-38	Unknown	Other
1870	scaffold_006	418813	418852	(TGTTGTA)n	Simple_repeat	Other
1871	scaffold_006	419916	419960	(CAGACG)n	Simple_repeat	Other
1872	scaffold_006	421533	421573	(TG)n	Simple_repeat	Other
1873	scaffold_006	435047	435073	(CCG)n	Simple_repeat	Other
1874	scaffold_006	453159	453187	(GACGAA)n	Simple_repeat	Other
1875	scaffold_006	453195	453209	(GATGAC)n	Simple_repeat	Other
1876	scaffold_006	453210	453271	(GAC)n	Simple_repeat	Other
1877	scaffold_006	461897	461949	(TTCATCC)n	Simple_repeat	Other
1878	scaffold_006	465261	465292	A-rich	Low_complexity	Other
1879	scaffold_006	475987	476246	rnd-1_family-84	Unknown	Other
1880	scaffold_006	476246	476370	rnd-1_family-86	Unknown	Other
1881	scaffold_006	476457	476716	rnd-1_family-84	Unknown	Other
1882	scaffold_006	480789	480829	G-rich	Low_complexity	Other
1883	scaffold_006	488442	488463	(CAT)n	Simple_repeat	Other
1884	scaffold_006	489944	490195	rnd-1_family-18	Unknown	Other
1885	scaffold_006	490198	490500	rnd-1_family-7	LTR/Gypsy	LTR
1886	scaffold_006	492584	492621	(ATGTCA)n	Simple_repeat	Other
1887	scaffold_006	494125	494148	(CCAA)n	Simple_repeat	Other
1888	scaffold_006	506398	506432	G-rich	Low_complexity	Other
1889	scaffold_006	507934	507992	GA-rich	Low_complexity	Other
1890	scaffold_006	511433	511458	(ATAA)n	Simple_repeat	Other
1891	scaffold_006	514890	514924	GA-rich	Low_complexity	Other
1892	scaffold_006	515878	515895	(TA)n	Simple_repeat	Other
1893	scaffold_006	517420	517454	G-rich	Low_complexity	Other
1894	scaffold_006	518860	518870	rnd-3_family-66	Unknown	Other
1895	scaffold_006	518871	518937	rnd-1_family-12	Unknown	Other
1896	scaffold_006	521509	521552	(TTTCC)n	Simple_repeat	Other
1897	scaffold_006	521553	521569	(TCCTTTT)n	Simple_repeat	Other
1898	scaffold_006	523372	523393	(CCG)n	Simple_repeat	Other
1899	scaffold_006	525604	525826	rnd-1_family-19	Unknown	Other
1900	scaffold_006	529334	529402	rnd-4_family-327	Unknown	Other
1901	scaffold_006	537620	537687	GA-rich	Low_complexity	Other
1902	scaffold_006	560207	560230	(T)n	Simple_repeat	Other
1903	scaffold_006	572050	572086	(CAAT)n	Simple_repeat	Other
1904	scaffold_006	582418	582483	rnd-1_family-38	Unknown	Other
1905	scaffold_006	582679	582809	rnd-1_family-85	Unknown	Other
1906	scaffold_006	588798	588819	(AATC)n	Simple_repeat	Other
1907	scaffold_006	589061	589155	(TAG)n	Simple_repeat	Other
1908	scaffold_006	589535	589818	rnd-1_family-1	LTR/Gypsy	LTR
1909	scaffold_006	590638	590722	rnd-1_family-66	Unknown	Other
1910	scaffold_006	591087	591173	rnd-1_family-66	Unknown	Other
1911	scaffold_006	591579	591619	rnd-1_family-13	Unknown	Other
1912	scaffold_006	591951	592030	(CCCCAA)n	Simple_repeat	Other
1913	scaffold_006	593024	593106	(ATGGTG)n	Simple_repeat	Other
1914	scaffold_006	599854	599953	(CCT)n	Simple_repeat	Other
1915	scaffold_006	601833	601852	(A)n	Simple_repeat	Other
1916	scaffold_006	609463	609555	rnd-4_family-978	Unknown	Other
1917	scaffold_006	612941	612989	(CCCACT)n	Simple_repeat	Other
1918	scaffold_006	613295	613363	(GGTTT)n	Simple_repeat	Other
1919	scaffold_006	618597	618641	GA-rich	Low_complexity	Other
1920	scaffold_006	619856	619920	(CACAGT)n	Simple_repeat	Other
1921	scaffold_006	643784	643807	(TATG)n	Simple_repeat	Other
1922	scaffold_006	645283	645470	rnd-1_family-37	Unknown	Other
1923	scaffold_006	645496	645545	rnd-1_family-77	Unknown	Other
1924	scaffold_006	649935	650001	A-rich	Low_complexity	Other
1925	scaffold_006	651599	651638	(AAATT)n	Simple_repeat	Other
1926	scaffold_006	654045	654070	(TATTT)n	Simple_repeat	Other
1927	scaffold_006	658450	658493	A-rich	Low_complexity	Other
1928	scaffold_006	664670	664703	A-rich	Low_complexity	Other
1929	scaffold_006	669970	670010	(ATGAGG)n	Simple_repeat	Other
1930	scaffold_006	689984	690019	(TCTTC)n	Simple_repeat	Other
1931	scaffold_006	700686	700716	(TTGGTC)n	Simple_repeat	Other
1932	scaffold_006	709474	709516	(GACGACGAT)n	Simple_repeat	Other
1933	scaffold_006	712704	712739	(CTCAT)n	Simple_repeat	Other
1934	scaffold_006	715005	715065	A-rich	Low_complexity	Other
1935	scaffold_006	735883	735937	(ATCGAG)n	Simple_repeat	Other
1936	scaffold_006	742631	742655	(A)n	Simple_repeat	Other
1937	scaffold_006	748429	748482	A-rich	Low_complexity	Other
1938	scaffold_006	751014	751047	(AATTT)n	Simple_repeat	Other
1939	scaffold_006	755427	755467	A-rich	Low_complexity	Other
1940	scaffold_006	762610	762641	(TCG)n	Simple_repeat	Other
1941	scaffold_006	762879	762920	A-rich	Low_complexity	Other
1942	scaffold_006	764992	765023	(TTCTA)n	Simple_repeat	Other
1943	scaffold_006	765166	765191	(GT)n	Simple_repeat	Other
1944	scaffold_006	769740	769773	(AGATGCAG)n	Simple_repeat	Other
1945	scaffold_006	773773	773818	(AT)n	Simple_repeat	Other
1946	scaffold_006	789902	789933	A-rich	Low_complexity	Other
1947	scaffold_006	790100	790113	(TTCGA)n	Simple_repeat	Other
1948	scaffold_006	790114	790155	(TCGGAT)n	Simple_repeat	Other
1949	scaffold_006	797610	797630	(GAA)n	Simple_repeat	Other
1950	scaffold_006	798569	798608	(GCCTCA)n	Simple_repeat	Other
1951	scaffold_006	798610	798641	(TCCCGG)n	Simple_repeat	Other
1952	scaffold_006	802132	802427	rnd-1_family-9	LTR/Copia	LTR
1953	scaffold_006	802428	805671	rnd-1_family-79	Unknown	Other
1954	scaffold_006	805672	806642	rnd-1_family-82	LTR/Copia	LTR
1955	scaffold_006	817565	817599	(CCA)n	Simple_repeat	Other
1956	scaffold_006	849331	849368	(ACATGCT)n	Simple_repeat	Other
1957	scaffold_006	855109	855139	(TCTCGC)n	Simple_repeat	Other
1958	scaffold_006	861077	861127	(CAAGAT)n	Simple_repeat	Other
1959	scaffold_006	863439	863503	(TCA)n	Simple_repeat	Other
1960	scaffold_006	864473	864522	GA-rich	Low_complexity	Other
1961	scaffold_006	870127	870165	(ATTTG)n	Simple_repeat	Other
1962	scaffold_006	870299	870346	rnd-1_family-12	Unknown	Other
1963	scaffold_006	870302	870395	rnd-3_family-66	Unknown	Other
1964	scaffold_006	870383	870571	rnd-1_family-29	Unknown	Other
1965	scaffold_006	870813	870881	rnd-3_family-66	Unknown	Other
1966	scaffold_006	873010	873048	A-rich	Low_complexity	Other
1967	scaffold_006	873219	873705	rnd-3_family-66	Unknown	Other
1968	scaffold_006	876707	876758	(AGAGATG)n	Simple_repeat	Other
1969	scaffold_006	882322	882377	(TTG)n	Simple_repeat	Other
1970	scaffold_006	885296	885332	A-rich	Low_complexity	Other
1971	scaffold_006	886107	886148	A-rich	Low_complexity	Other
1972	scaffold_006	897382	897536	(G)n	Simple_repeat	Other
1973	scaffold_006	897556	897646	(CC)n	Simple_repeat	Other
1974	scaffold_006	898758	898883	(G)n	Simple_repeat	Other
1975	scaffold_007	4797	9663	rnd-4_family-97	Unknown	Other
1976	scaffold_007	11677	11726	rnd-1_family-55	Unknown	Other
1977	scaffold_007	14770	14787	(T)n	Simple_repeat	Other
1978	scaffold_007	23224	23262	(TGGTGA)n	Simple_repeat	Other
1979	scaffold_007	23478	23544	(GGT)n	Simple_repeat	Other
1980	scaffold_007	25624	25649	(GAT)n	Simple_repeat	Other
1981	scaffold_007	29446	29619	rnd-1_family-46	LINE/Tad1	LINE
1982	scaffold_007	34257	34367	rnd-1_family-48	Unknown	Other
1983	scaffold_007	41271	41294	(T)n	Simple_repeat	Other
1984	scaffold_007	43029	43154	rnd-4_family-978	Unknown	Other
1985	scaffold_007	43246	43267	(AGAA)n	Simple_repeat	Other
1986	scaffold_007	53958	54000	A-rich	Low_complexity	Other
1987	scaffold_007	81953	81986	(TCGTCA)n	Simple_repeat	Other
1988	scaffold_007	88716	88773	(GAC)n	Simple_repeat	Other
1989	scaffold_007	89169	89246	(GGT)n	Simple_repeat	Other
1990	scaffold_007	98469	98512	(TAACAACAG)n	Simple_repeat	Other
1991	scaffold_007	105036	105116	rnd-1_family-94	tRNA	Other
1992	scaffold_007	105164	105212	rnd-1_family-69	Unknown	Other
1993	scaffold_007	107744	107780	(GTAA)n	Simple_repeat	Other
1994	scaffold_007	108546	108722	rnd-1_family-4	Unknown	Other
1995	scaffold_007	108751	108803	rnd-1_family-69	Unknown	Other
1996	scaffold_007	109886	110017	rnd-1_family-3	Unknown	Other
1997	scaffold_007	110039	110111	rnd-1_family-38	Unknown	Other
1998	scaffold_007	110155	110223	rnd-1_family-80	Unknown	Other
[truncated: 4,593 more rows]
