# Supplementary material for: High sorbic acid resistance of Penicillium roqueforti is mediated by the SORBUS gene cluster
Source: PLoS Genet. 2022 Jun 15;18(6):e1010086. doi: 10.1371/journal.pgen.1010086 (PMC9200314; doi:10.1371/journal.pgen.1010086)
Supplement: S4 Table — (XLSX) [file pgen.1010086.s007.xlsx]

## Sheet: Sheet 1
GeneID	PFAM annotation	Up/Down regulated	Control	Sorbic acid	Log2FC	P-value (adj.)	Control	Sorbic acid	Log2FC	P-value (adj.)
g1941	PF05577|Peptidase_S28	up	1.44327	59.6246	5.35719	1.11586e-29	0.883945	32.8762	5.21739	1.98384e-08
g6163	PF05721|PhyH	up	0.652557	19.3416	4.88306	0.0314862	2.00704	93.0818	5.53552	0.00465406
g6607		up	0.921023	25.1516	4.76147	0.00282742	0.867762	70.5887	6.3461	5.31781e-10
g4193	PF07690|MFS_1;PF06609|TRI12	up	4.6573	109.222	4.54673	2.02751e-61	7.50462	80.3145	3.42011	2.34603e-17
g484		up	5.35036	106.035	4.30731	0.00119254	8.18463	217.771	4.73377	0.00046847
g7995	PF00109|ketoacyl-synt;PF08659|KR;PF00698|Acyl_transf_1;PF14765|PS-DH;PF02801|Ketoacyl-synt_C;PF16197|KAsynt_C_assoc;PF00106|adh_short;PF13561|adh_short_C2;PF00550|PP-binding	up	0.591932	10.2167	4.10739	7.43068e-05	1.68356	22.06	3.71205	4.81758e-21
g6303	PF00450|Peptidase_S10	up	9.52791	161.819	4.08478	1.19137e-23	14.5572	169.044	3.53779	3.23947e-07
g7833		up	9.66598	156.439	4.01396	0.026723	31.3188	629.612	4.32933	0.0369414
g5764	PF00732|GMC_oxred_N;PF05199|GMC_oxred_C	up	2.78371	41.4794	3.89655	0.000106579	3.38868	28.6323	3.07823	1.07459e-05
g3180		up	1.48179	20.3115	3.76643	1.98279e-11	2.63587	20.4519	2.9576	4.27526e-06
g1165	PF00743|FMO-like;PF13450|NAD_binding_8;PF07992|Pyr_redox_2;PF13434|K_oxygenase	up	1.02648	13.308	3.69394	0.000300636	1.48115	13.0202	3.13806	5.06528e-05
g5671	PF00096|zf-C2H2;PF00096|zf-C2H2	up	2.80322	32.697	3.54247	0.0195106	3.04968	51.4444	4.07671	1.53456e-06
g1627	PF07690|MFS_1	up	1.16228	12.8839	3.45852	8.78065e-14	0.941499	16.3988	4.12439	2.74389e-13
g9664		up	16.0003	162.182	3.34091	0.00461969	2.4697	36.0903	3.87168	1.10338e-05
g5398		up	1.99022	18.7921	3.23231	5.85513e-06	3.20167	19.5835	2.61198	4.07606e-10
g7994		up	2.37246	20.4312	3.10506	0.00504118	5.89757	41.7888	2.82484	7.1375e-09
g8240		up	15.6391	122.187	2.96528	0.0061606	39.2408	236.61	2.59219	0.000613186
g7677	PF09286|Pro-kuma_activ	up	22.6546	162.591	2.8429	2.17402e-25	6.36203	46.2562	2.86283	3.99345e-10
g8399	PF03169|OPT	up	9.529	67.3667	2.82199	6.79712e-21	10.5282	57.9557	2.46067	1.05707e-10
g8242	PF00083|Sugar_tr;PF07690|MFS_1	up	11.3105	79.1254	2.80602	0.0351503	23.9191	132.511	2.46999	0.000753776
g4008		up	1.43824	10.0539	2.79186	0.000449187	1.65623	24.0885	3.8634	1.11258e-06
g1091		up	4.80698	32.3537	2.74386	0.000819034	6.45335	64.3341	3.31678	0.00400353
g4150	PF00285|Citrate_synt	up	1.59277	10.48	2.71908	4.05929e-06	0.367351	12.7404	5.11709	6.05313e-09
g870	PF00083|Sugar_tr;PF07690|MFS_1	up	1.65171	10.5889	2.68363	2.15036e-05	0.418654	10.5612	4.65892	1.64247e-09
g1182	PF01565|FAD_binding_4	up	4.65069	24.7023	2.40449	7.31812e-07	5.97671	24.414	2.03132	0.000109168
g4687	PF13649|Methyltransf_25;PF01135|PCMT	up	8.56369	43.4654	2.33797	1.17729e-05	6.15751	37.5287	2.60704	0.0244304
g2924	PF12311|DUF3632	up	4.33041	21.9391	2.33423	4.60337e-05	7.19369	41.5981	2.53174	2.04646e-08
g4678	PF00004|AAA	up	2.23964	10.9482	2.28435	1.73884e-06	1.44023	18.6412	3.69382	2.55245e-05
g3520	PF01532|Glyco_hydro_47	up	2.27249	10.5358	2.21522	0.0010114	1.80786	15.2228	3.07334	1.04747e-08
g1693	PF02133|Transp_cyt_pur	up	6.28716	28.727	2.18699	2.41433e-07	6.76935	31.0417	2.19716	6.94666e-10
g2678		up	3.51892	15.3632	2.09129	0.0431676	1.03467	15.6147	3.92377	0.0408493
g2679	PF07662|Nucleos_tra2_C;PF01773|Nucleos_tra2_N	up	15.2962	63.8262	2.06003	7.55024e-14	6.74027	36.4576	2.4358	3.64829e-09
g5684	PF00445|Ribonuclease_T2	up	16.2003	64.7627	2.00083	4.69943e-06	10.5504	78.6327	2.89778	0.000267107
g5715	PF13520|AA_permease_2;PF00324|AA_permease	down	18.534	4.31834	-2.10148	1.26112e-06	42.5178	4.88281	-3.11988	1.67978e-06
g6405	PF13460|NAD_binding_10;PF05368|NmrA;PF07264|EI24	down	180.934	41.5051	-2.12429	3.4724e-19	260.257	27.6688	-3.23352	1.74896e-28
g9781	PF00491|Arginase	down	178.47	39.5915	-2.17217	7.64823e-34	192.034	39.6866	-2.27498	1.15614e-05
g6731	PF05207|zf-CSL	down	173.816	38.2925	-2.1864	3.50755e-06	179.02	39.9276	-2.16729	6.13002e-08
g2882	PF01490|Aa_trans	down	23.8204	5.0704	-2.2336	1.32629e-08	25.9977	3.96935	-2.70918	1.15477e-34
g8144	PF08240|ADH_N;PF00107|ADH_zinc_N	down	262.465	45.4073	-2.53145	2.10758e-09	235.094	36.3047	-2.69412	3.6048e-10
g7127		down	2925.93	486.525	-2.58843	3.23677e-62	2338.55	356.154	-2.71472	1.82603e-39
g4392	PF00106|adh_short;PF08659|KR	down	306.258	48.951	-2.64566	2.53822e-32	468.45	56.3068	-3.05594	6.06926e-19
g7528	PF01988|VIT1	down	160.247	24.6388	-2.70181	5.39841e-19	133.389	17.524	-2.9299	2.25717e-15
g1945		down	26.5071	3.80341	-2.80604	2.81682e-12	46.224	4.11084	-3.49779	1.75727e-14
g1803	PF00011|HSP20	down	25.2993	3.09664	-3.03042	3.39652e-23	39.0304	5.04539	-2.95358	5.38683e-08
g7336	PF13577|SnoaL_4	down	475.615	53.5847	-3.15013	0.00169459	722.369	47.5436	-3.92415	3.57323e-18
g8734	PF00106|adh_short;PF13561|adh_short_C2;PF08659|KR	down	949.463	104.19	-3.18797	1.0679e-05	757.854	79.0152	-3.26163	1.40875e-09
g4009	PF05368|NmrA;PF13460|NAD_binding_10	down	21.1268	2.31568	-3.18821	2.04238e-14	33.0154	4.11189	-3.01182	0.000594884
g4414	PF00248|Aldo_ket_red	down	318.876	34.3663	-3.21405	0.000185718	361.536	29.738	-3.60301	1.27387e-10
g8215	PF13460|NAD_binding_10;PF05368|NmrA;PF01370|Epimerase	down	69.8215	7.25336	-3.2679	0.00136146	90.3478	5.52692	-4.02622	1.99237e-26
g4912	PF00106|adh_short;PF13561|adh_short_C2;PF08659|KR;PF01370|Epimerase;PF04321|RmlD_sub_bind	down	171.757	13.5872	-3.6611	2.78776e-18	173.508	13.454	-3.68647	2.25013e-17
g9701	PF02826|2-Hacid_dh_C;PF00389|2-Hacid_dh	down	5495.21	380.962	-3.85048	1.06274e-33	4961.46	724.155	-2.77644	1.2182e-13
g4326	PF00248|Aldo_ket_red	down	82.9036	5.11735	-4.01843	1.60258e-28	125.844	16.3124	-2.94932	8.29514e-06
g8012	PF00732|GMC_oxred_N;PF05199|GMC_oxred_C	down	53.8601	1.17981	-5.51425	1.2211e-09	67.4078	1.08776	-5.96593	1.78764e-41
g8011	PF00199|Catalase;PF06628|Catalase-rel	down	305.903	0.646331	-8.88778	1.71187e-17	218.966	0.5812	-8.59296	6.24886e-63
