# Supplementary material for: High sorbic acid resistance of Penicillium roqueforti is mediated by the SORBUS gene cluster
Source: PLoS Genet. 2022 Jun 15;18(6):e1010086. doi: 10.1371/journal.pgen.1010086 (PMC9200314; doi:10.1371/journal.pgen.1010086)
Supplement: S5 Table — (XLSX) [file pgen.1010086.s008.xlsx]

## Sheet: Sheet1
Name	Sequence (5' - 3')	Product
gTE_FWD	GTTTCCGCTGAGGGTTTAATACTCCGCCGAACGTACTG	CRISPR gRNA
gTE_REV	CTGTCTCGGCTGAGGTCTTAAAAAGCAAAAAAGGAAGGTACAAAAAAGC	CRISPR gRNA
MP1_kusA	CTATATTCTTAAATGGGCGGGTTTTAGAGCTAGAAATAGCAAG	CRISPR gRNA
MP2_kusA	CCGCCCCATTTAAGAATATAGGACGAGCTTACTCGTTTCG	CRISPR gRNA
KusA_p7F	GGGAATCAAATCACCGTCAGCC	Repair template kusA
KusA_p8R	CCCCCATTACCCTGTTATCCCTATATCATCGAGACGCGCTCTCTG	Repair template kusA
KusA_p9F	TAGGGATAACAGGGTAATGGGGGATCTTGGTGGGATCCAGGGTTG	Repair template kusA
KusA_p10R	GGAGAGGGTGGCAGTTTGGATA	Repair template kusA
MP5_SdrA	CTTTGAAATCGACCTCCTTCGTTTTAGAGCTAGAAATAGCAAG	CRISPR gRNA
MP6_SdrA	GAAGGAGGTCGATTTCAAAGGACGAGCTTACTCGTTTCG	CRISPR gRNA
MP7_TF	TTGGGTGCGGATTAGAGATTGTTTTAGAGCTAGAAATAGCAAG	CRISPR gRNA
MP8_TF	AATCTCTAATCCGCACCCAAGACGAGCTTACTCGTTTCG	CRISPR gRNA
SC_p1f	CTTGACTCGGACGCCGCCAT	SC 5' flank repair template
SC_p1r	GGAGTGGTACCAATATAAGCCGGGCCACGCTGCACTTCTCCGA	SC 5' flank repair template
SC_p2f	CCGGCTTATATTGGTACCACTCCCGTCCCTGCTCAGCCGTGTT	SC 3' flank repair template
SC_p2r	CACCCAGGCTGTCGCACGAA	SC 3' flank repair template
