# Supplementary material for: High sorbic acid resistance of Penicillium roqueforti is mediated by the SORBUS gene cluster
Source: PLoS Genet. 2022 Jun 15;18(6):e1010086. doi: 10.1371/journal.pgen.1010086 (PMC9200314; doi:10.1371/journal.pgen.1010086)
Supplement: S6 Table — (XLSX) [file pgen.1010086.s009.xlsx]

## Sheet: Sheet1
Plasmid name	Parental plasmid	Gene number of target gene	Gene name	Target Sequence	Reference
pFC332	-	-	-	-	[1]
pTLL108.1	-	-	-	-	[2]
pTLL109.2	-	-	-	-	[2]
pTF	pFC332	Pro_DTO013F2_2|g10054.t1	TF	TTGGGTGCGGATTAGAGATT	This study
pSdrA	pFC332	Pro_DTO013F2_2|g10066.t1	sdrA	CTTTGAAATCGACCTCCTTC	This study
pPT22.4	pFC332	Pro_DTO013F2_2|g2981.t1	kusA	CTATATTCTTAAATGGGCGG	[3]
References
1. Nødvig, C. S., Nielsen, J. B., Kogle, M. E., & Mortensen, U. H. (2015). A CRISPR-Cas9 system for genetic engineering of filamentous fungi. PloS one, 10(7), e0133085.
2. van Leeuwe, T. M., Arentshorst, M., Ernst, T., Alazi, E., Punt, P. J., & Ram, A. F. (2019). Efficient marker free CRISPR/Cas9 genome editing for functional analysis of gene families in filamentous fungi. Fungal biology and biotechnology, 6(1), 1-13.
3. Seekles, S. J., Teunisse, P. P., Punt, M., van den Brule, T., Dijksterhuis, J., Houbraken, J., ... & Ram, A. F. (2021). Preservation stress resistance of melanin deficient conidia from Paecilomyces variotii and Penicillium roqueforti mutants generated via CRISPR/Cas9 genome editing. Fungal biology and biotechnology, 8(1), 1-13.
